# Supplementary material for: Somatic polyploidy is associated with the upregulation of c-MYC interacting genes and EMT-like signature
Source: Oncotarget. 2016 Sep 19;7(46):75235–60. doi: 10.18632/oncotarget.12118 (PMC5342737; doi:10.18632/oncotarget.12118)
Supplement: Supplementary file 2 [file oncotarget-07-75235-s002.xls]

## Sheet: Sheet1
Supplementary Table 1: MYC interacting genes that are induced or repressed
in polyploid vs diploid human and mouse heart and liver and in 4n/2n decidua cells
obtained by gene by gene transcriptome comparison
Column A: official gene symbol
Column B: NCBI gene description
Column C: gene expression fold difference for heart/liver ( the NGS data of Brawand et al., 2011*)
Column D: p-value for genes for heart/liver (the NGS data of Brawand, et al., 2011)
Column E: gene expression fold difference for heart/ liver. (the microarray data of Wu et al., 2013**)
Column F: p-value for expression difference for heart/liver ( the Microarraydata of Wu, et al., 2013 )
Column J: gene expression fold difference for 4n vs 2n decidua cells. (the data of Ma et al., 2011***)
Column H: p-value for 4n/2n decidua cell expression difference ( Ma, et al., 2011 microarray data )
Column I: Myc- intraction stringency with a gene determined using String Data Base ****
	Growth and Proliferation
symb	annot	H/L fold diff. (NGS)	H/L p val (NGS)	H/L fold diff (array)	H/L p val (array)	4n/2nDC fold diff (array)	4/2nDC p val (array)	Myc Interact
	Cell cycle
POLR3D	polymerase (DNA-directed), delta interacting protein 3	2.1458	0.01369			2.085	0.001236	899
CDK1	cyclin-dependent kinase 1	1.6856	0.0856966			3.125	0.00014896	862
CCNA1	cyclin A1	1.87857	0.0714313			1.275	0.012564	852
E2F7	E2F transcription factor 7	5.214	0.00043568			2.226	0.0081178	159
E2F8	E2F transcription factor 8	5.09873	0.00285547	1.6891	0.03621	4.994	0.002524	201
CCNE1	cyclin E1	3.713	0.0006474	2.59	0.001258	3.253	0.000474	973
AURKA	aurora kinase A	2.29955	0.0276972			2.803	0.00164928	416
CCNF	cyclin F	5.43305	0.0390675			2.623	0.0081808	179
MCM8	minichromosome maintenance complex component 8	1.74745	0.0469569			2.293	0.00080632	263
POLA1	polymerase (DNA directed), alpha 1, catalytic subunit	2.49194	0.0290988			2.031	0.0056328	249
CDKN2C	cyclin-dependent kinase inhibitor 2C (p18, inhibits CDK4)	1.77757	0.0325201	1.3456	0.04125	1.718	0.0007469	472
E2F5	E2F transcription factor 5, p130-binding	1.9061	0.032412	1.5928	0.03248	1.522	0.0111164	944
POLR2B	polymerase (RNA) II (DNA directed) polypeptide B, 140kDa	1.50524	0.0227008			1.408	0.0030556	310
CDK8	cyclin-dependent kinase 8	1.6458	0.00845285			2.497	2.68e-06	997
CDK2	cyclin-dependent kinase 2	1.38562	0.04321	1.2458	0.04319	1.443	0.00059328	985
CCND3	cyclin D3	2.18101	0.0378004	2.158	0.002456	1.168	0.082494	923
E2F4	E2F transcription factor 4, p107/p130-binding	1.86492	0.0265612			1.166	0.108648	960
LMNA	lamin A/C	1.3569	0.0325	1.4521	0.04189	2.215	0.0002369	406
PARP1	poly (ADP-ribose) polymerase 1	2.5109	0.024411			1.877	0.00028602	388
	Growth signaling
ESR2	estrogen receptor 2 (ER beta)	2.786	0.001256			1.8125	0.0215	184
EGF	epidermal growth factor	4.278	0.00081569			1.471	0.031256	517
TERT	telomerase reverse transcriptase	1.35468	0.085696	1.632	0.0345	2.891	0.00023596	964
YAP1	Yes-associated protein 1	1.6985	0.040852			1.289	0.0031456	197
EGFR	epidermal growth factor receptor	6.35681	0.0323708	1.4578	0.04215	4.585	0.00046966	960
ESR1	estrogen receptor 1 (alpha)	2.22456	0.0309161			3.615	3.46e-05	987
WEE1	WEE1 homolog (S. pombe)	2.49126	0.0287792	1.358	0.02146	3.366	0.004861	491
ZBTB16	zinc finger and BTB domain containing 16	3.61615	0.02829			2.929	0.00027794	872
NR2F2	nuclear receptor subfamily 2, group F, member 2	2.44226	0.0444557	2.145	0.00421	2.812	0.0003489	158
TIAM1	T-cell lymphoma invasion and metastasis 1	0.229817	0.032964			2.321	0.0002392	703
FGFR1 (MET)	fibroblast growth factor receptor 1	2.80832	0.0134023	1.8916	0.01254	2.741	6.64e-05	468
CBX2	chromobox homolog 2	3.58166	0.0390129			2.799	0.0025784	163
TACC1	transforming, acidic coiled-coil containing protein 1	2.36986	0.0124759			2.59	0.00104432	216
GNL3L	guanine nucleotide binding protein-like 3 (nucleolar)	2.0755	0.0349244	3.1137	0.00214	2.37	0.0030014	324
c-MYC	v- avian myelocytomatosis viral oncogene homolog	5.75312	0.00042214	1.558	0.0387	2.547	7.68e-07	1000
HGF (MET)	hepatocyte growth factor (hepapoietin A; scatter factor)	4.26203	0.0346233			2.157	0.0157096	874
TK1	thymidine kinase 1, soluble	2.39935	0.0370978	2.7826	0.00158	2.142	0.0035088	918
PVRL1	poliovirus receptor-related 1 (herpesvirus entry mediator C)	6.84784	0.00986426			2.046	0.00194044	191
CBX8	chromobox homolog 8	1.65782	0.0457645			1.973	0.0093194	209
TLE1	transducin-like enhancer of split 1 (E(sp1) homolog, Drosophila)	2.25141	0.00423478	3.018	0.001254	1.96	0.00071292	910
MCC	mutated in colorectal cancers	1.82409	0.0448533	1.265	0.03148	1.955	2.89e-05	268
CSPP1	centrosome and spindle pole associated protein 1	2.71977	0.00371426			1.942	0.00135822	154
NFX1	nuclear transcription factor, X-box binding 1	1.25978	0.008996			1.762	0.00135568	242
REV3L	REV3-like, polymerase (DNA directed), zeta, catalytic subunit	1.86105	0.0365738			1.735	0.004221	186
FBL	fibrillarin	1.8702	0.0245			1.675	9.36e-05	369
KPNB1	karyopherin (importin) beta 1	1.23051	0.0384106			1.625	0.002468	281
SYVN1	synovial apoptosis inhibitor 1, synoviolin	1.79955	0.0265475			1.622	0.00059624	292
TGFA	transforming growth factor, alpha	1.88	0.0356874	1.4196	0.0451	1.62	7.87e-05	562
MTA1	metastasis associated 1	1.63169	0.0198218	2.1351	0.002451	1.604	0.00201	986
ZBTB40	zinc finger and BTB domain containing 40	2.12865	0.0421156			1.28	0.016521	170
PI4KB	phosphatidylinositol 4-kinase, catalytic, beta	1.76175	0.0486614			1.586	0.0015846	185
NTRK2	neurotrophic tyrosine kinase, receptor, type 2	11.4361	0.010557			1.559	0.0023876	242
TAF6	TAF6 RNA polymerase II, TATA box binding protein (TBP)-associated factor, 80kDa	1.62499	0.0155815	1.348	0.05148	1.297	0.022084	159
BCL9L	B-cell CLL/lymphoma 9-like	2.69176	0.0420501			1.38	0.006765	916
MAP2K2	mitogen-activated protein kinase kinase 2	1.95844	0.0399532	1.685	0.02458	1.346	0.0142168	163
RNH1	ribonuclease/angiogenin inhibitor 1	2.58301	0.003896	2.5611	0.003658	1.334	0.003896	283
MYB	v-myb avian myeloblastosis viral oncogene homolog	9.4739	0.00955975			1.298	0.036326	608
PIM3	pim-3 oncogene	2.47746	0.0114264			1.32	0.02984	341
GTF2F1	general transcription factor IIF, polypeptide 1, 74kDa	1.73606	0.022963			1.311	0.0192972	613
GFER	growth factor, augmenter of liver regeneration	1.75325	0.0457677			1.294	0.028496	359
HRAS	v-Ha-ras Harvey rat sarcoma viral oncogene homolog	2.26244	0.0407852	2.0756	0.002751	1.423	0.0043006	844
UBTF	upstream binding transcription factor, RNA polymerase I	1.25632	0.0353269	1.358	0.03954	1.476	0.044112	941
BCAR1	breast cancer anti-estrogen resistance 1	2.25621	0.0483643			1.257	0.028618	343
TCF21	transcription factor 21	2.09824	0.0255099	1.458	0.04172	1.209	0.04732	166
RNF4	ring finger protein 4	2.43958	0.0201455			1.248	0.023528	214
DEAF1	deformed epidermal autoregulatory factor 1 (Drosophila)	1.5848	0.0500353			1.24	0.029204	175
NFYB	nuclear transcription factor Y, beta	2.15503	0.0446582			1.239	0.0195818	963
NDRG1	N- downstream regulated 1	1.29	0.03695			1.1995	0.045369	986
YY1	YY1 transcription factor	1.56821	0.0148805			1.378	0.0082068	983
CSNK1D	casein kinase 1, delta	1.9239	0.0341916			1.344	0.0022332	364
NGF	nerve growth factor (beta polypeptide)	2.97137	0.0438469			1.14	0.031146	329
HGS	hepatocyte growth factor-regulated tyrosine kinase substrate	2.22619	0.023449	2.4809	0.003158	1.336	0.0127752	216
FBN1	fibrillin 1	1.53689	0.048996			2.98	5.695e-07	163
FAF2	Fas associated factor family member 2	1.80953	0.03802			1.547	0.00105128	160
IGF1	insulin-like growth factor 1 (somatomedin C)	4.66337	0.0365894	1.4552	0.041589	2.743	0.00032896	581
GAS6	growth arrest-specific 6	3.39154	0.00290613			1.418	0.075332	163
GAS1	growth arrest-specific 1	2.15925	0.008954			3.137	0.00022632	196
POLDIP3	polymerase (DNA-directed), delta interacting protein 3	1.66815	0.0520955	1.87	0.04685	1.192	0.0124814	196
BRG1 (Smarca4)	SWI/SNF related, matrix associated, actin dependent regulator of chromatin, subfamily a, member 4	2.1	0.0396584			1.223	0.0127068	871
CDC37	cell division cycle 37 homolog (S. cerevisiae)	1.51684	0.0587116			1.462	0.00179402	168
	Development
WNT6	wingless-type MMTV integration site family, member 5A	2.65565	0.0461612			3.359	0.00016771	169
NTRK1	neurotrophic tyrosine kinase, receptor, type 1	8.14325	0.000108095			5.6967	3.7076e-05	241
WNT9B	wingless-type MMTV integration site family, member 9B	3.94895	0.00401521	1.387	0.03485	1.278	0.012452	256
FZD1	frizzled family receptor 1	3.24296	0.0130535			3.074	0.000117796	284
GATA2	GATA binding protein 2	2.53455	0.042	1.352	0.03718	2.385	9.43e-05	405
KLF9	Kruppel-like factor 9	2.00643	0.024285			1.985	0.00386	197
BNIP3	BCL2/adenovirus E1B 19kDa interacting protein 3	1.9829	0.0295487			1.967	0.0014392	234
WNT2B (MET)	v-myb avian wingless-type MMTV integration site family, member 2B	1.83537	0.04693	1.874	0.03645	1.6526	0.0087541	267
AXIN1	axin 1	1.9141	0.0141683			1.199	0.042182	996
FZD8	frizzled family receptor 8	3.8625	0.00866133			1.296	0.01393	163
FZD7	frizzled family receptor 7	7.08393	0.0187888			1.272	0.0088064	191
AXIN2	axin 2	3.5102	0.0281659	2.152	0.002456	1.267	0.04022	903
DVL1	dishevelled, dsh homolog 1 (Drosophila)	2.32444	0.0231447	1.5752	0.03685	1.35	0.0120056	349
DVL3	dishevelled, dsh homolog 3 (Drosophila)	1.39772	0.0288718			1.221	0.020784	917
c-KIT	v-kit Hardy-Zuckerman 4 feline sarcoma viral oncogene homolog	1.87658	0.0236512	1.5539	0.04125	4.144	0.00034804	920
SNAI1 (EMT)	snail homolog 1 (Drosophila)	1.97186	0.0393966	1.815	0.03457	1.238	0.0189482	949
TWIST1 (EMT)	twist family bHLH transcription factor 1	3.31284	0.00764			1.21	0.041221	418
BMP2 (EMT)	bone morphogenetic protein 2	5.24668	0.000387514	1.649	0.04658	9.38	0.004306	855
SMAD9 (EMT)	SMAD family member 9	4.5351	0.0251502			2.8	0.0026764	186
SNAI2 (EMT)	snail homolog 2 (Drosophila)	2.82352	0.0091456	1.3927	0.03157	2.212	0.00011954	479
BMP7 (EMT)	bone morphogenetic protein 7	10.8915	0.0192444	2.1246	0.005147	1.146	0.2632	284
SOX5	SRY (sex determining region Y)-box 5	1.7548	0.025498			1.268	0.002568	427
EFNA5	ephrin-A5	3.15136	0.0100355			3.078	0.00070624	233
	Cytoskeleton and focal adhesion
DCN	decorin	1.79427	0.0137761			5.234	0.000144518	211
CTTN	cortactin	2.18	0.0202552	1.4484	0.0274	2.254	0.0091802	997
SDC4	syndecan 4	4.48371	0.00332595	1.6925	0.01567	2.196	0.0186578	402
PLEKHG4	pleckstrin homology domain containing, family G (with RhoGef domain) member 4	1.44	0.042568			2.1234	0.00036958	312
TUBG1	tubulin, gamma 1	1.93564	0.0143999	1.8965	0.03589	1.95	0.00017158	160
DSTN	destrin (actin depolymerizing factor)	2.64334	0.0272978	2.158	0.003145	1.773	0.0084696	163
TUBA1A	tubulin, alpha 1a	1.94129	0.0230934			1.649	0.008632	828
FN1	fibronectin 1	3.2141	0.0411872	1.5621	0.0264	1.5629	0.030286	838
TUBB6	tubulin, beta 6 class V	4.03267	0.0286235			1.532	0.021308	195
ITGA3	integrin, alpha 3 (antigen CD49C, alpha 3 subunit of VLA-3 receptor)	3.1826	0.0189174			1.496	0.02141	183
ITGB5	integrin, beta 5	1.5033	0.0323246			1.346	0.0142168	163
MMP14	matrix metallopeptidase 14 (membrane-inserted)	4.57196	0.0395873			1.329	0.007982	351
ITGAV	integrin, alpha V	5.72155	0.000260924			1.29	0.016036	163
VCL	vinculin	2.31589	0.00565422			1.243	0.0138456	412
PMP22	peripheral myelin protein 22	3.2956	0.001256			2.8756	3.256e-05	167
NCAM1	neural cell adhesion molecule 1	1.3784	0.01259	1.466	0.0362	2.5896	0.0001369	245
CTNND1	catenin (cadherin-associated protein), delta 1	1.32564	0.071256			1.275	0.03269	270
CDH2 (EMT)	cadherin 2, type 1, N-cadherin (neuronal)	1.89526	0.0291114	2.30042	0.003158	1.511	0.0008818	889
	Protein synthesis
	Glutamine metabolism
GPT	glutamic-pyruvate transaminase (alanine aminotransferase)	2.58985	0.0271065			2.362	0.00036572	177
GFPT1	glutamine--fructose-6-phosphate transaminase 1	1.41243	0.0102911			1.301	0.035002	218
GLS2	glutaminase 2 (liver, mitochondrial)	1.71706	0.0414402	2.59	0.002458	1.47	0.009544	242
GCDH	glutaryl-CoA dehydrogenase	2.3154	0.0284561	2.7582	0.00122	2.188	0.000263	155
GLUL	glutamate-ammonia ligase	1.98536	0.008965			2.5139	0.001285	242
ASNS	asparagine synthetase (glutamine-hydrolyzing)	6.5738	0.0453958	1.39	0.03125	3.029	0.00066892	213
	Protein degradation
PSMA7	proteasome (prosome, macropain) subunit, alpha type, 7	1.49594	0.0235136	1.715	0.02874	1.311	0.0104594	282
PSMC4	proteasome (prosome, macropain) 26S subunit, ATPase, 4	1.73292	0.0357462			1.738	0.0002193	174
UBE2E2	ubiquitin-conjugating enzyme E2E 2	2.13449	0.0163926			2.502	0.000180062	197
PSMB5	proteasome (prosome, macropain) subunit, beta type, 5	1.42156	0.241258	1.5754	0.00125	1.5754	0.00125	160
AASS	aminoadipate-semialdehyde synthase	12.9479	0.00160001	3.874	0.0034589	2.173	0.000632	164
	Ribosome
RRS1	RRS1 ribosome biogenesis regulator homolog (S. cerevisiae)	1.52948	0.0481462	1.3985	0.01258	1.649	0.032692	151
NOLC1	nucleolar and coiled-body phosphoprotein 1	1.86948	0.033284	1.281	0.03412	1.793	0.000182548	195
FXR2	fragile X mental retardation, autosomal homolog 2	1.56382	0.0390285			1.384	0.0024914	196
	Protein synthesis
EIF3A	eukaryotic translation initiation factor 3, subunit A	1.62528	0.0469399			1.284	0.0032682	309
GCAT	glycine C-acetyltransferase	2.7799	0.0156989	1.256	0.04195	1.2729	0.04654	216
SENP3	SUMO1/sentrin/SMT3 specific peptidase 3	1.59875	0.0265564			1.399	0.0088038	198
LAP3	leucine aminopeptidase 3	2.17206	0.0405654			1.706	0.0040582	232
SPTLC1	serine palmitoyltransferase, long chain base subunit 1	1.96087	0.044511			2.07	0.00029846	197
CSRP2	cysteine and glycine-rich protein 2	1.79341	0.0169297			3.121	0.000120468	207
SERPINE2	serpin peptidase inhibitor, clade E (nexin, plasminogen activator inhibitor type 1), member 2	3.2459	0.065984			1.5489	0.005698	256
SLC1A5	solute carrier family 1 (neutral amino acid transporter), member 5	1.50548	0.0206957			1.29	0.02893	216
PCSK5	proprotein convertase subtilisin/kexin type 5	7.03514	0.0142548			4.296	0.00111114	197
PEX14	peroxisomal biogenesis factor 14	1.73004	0.0207597			1.58	0.0031788	215
ATP6V1H	ATPase, H+ transporting, lysosomal 50/57kDa, V1 subunit H	3.35053	0.00793484	1.69	0.03125	1.185	0.0133566	180
	Metabolism
	Nucleotide metabolism
ADCY2	adenylate cyclase 2 (brain)	9.56175	0.0486163	1.56589	0.0458	3.406	1.34e-05	163
PARN	poly(A)-specific ribonuclease	1.38375	0.0369358			1.671	0.003305	270
GMPS	guanine monophosphate synthase	1.24	0.04328			1.745	0.00112386	241
MTHFD1	methylenetetrahydrofolate dehydrogenase (NADP+ dependent) 1, methenyltetrahydrofolate cyclohydrolase, formyltetrahydrofolate synthetase	1.57914	0.0396797			4.36	5.32e-05	158
	Sugar metabolism
DHFR	dihydrofolate reductase	1.81523	0.0354123			2.631	0.00028004	634
ALDH9A1	aldehyde dehydrogenase 9 family, member A1	2.09003	0.0262401			2.23	0.00031234	900
ALDOA	aldolase A, fructose-bisphosphate	1.6703	0.0360321			1.615	0.00146078	244
PFKM	phosphofructokinase, muscle	1.4856	0.0412689	2.148	0.00321	1.782	0.00048024	915
CA3	carbonic anhydrase III, muscle specific	9.72475	0.0140954	4.9904	0.000125	1.2047	0.0321546	197
SLC2A1(GLUT1)	solute carrier family 2 (facilitated glucose transporter), member 1	6.80635	0.042884			3.023	0.0002808	935
IGFBP2	insulin-like growth factor binding protein 2, 36kDa	5.10964	0.0381726	1.34058	0.03589	1.666	0.018025	304
	Lipid metabolism
LDLR	low density lipoprotein receptor	5.62517	0.0202825	8.8701	0.000258	2.267	0.007344	179
ACO1	aconitase 1, soluble	1.9694	0.012284			1.557	0.0002895	284
HSD17B4	hydroxysteroid (17-beta) dehydrogenase 4	1.78732	0.0391415			1.468	0.00024106	261
PCBD1	pterin-4 alpha-carbinolamine dehydratase/dimerization cofactor of hepatocyte nuclear factor 1 alpha	4.10556	0.0308013	4.9812	0.000158	1.392	0.049584	167
DUSP12	dual specificity phosphatase 12	1.94113	0.0388132			1.337	0.01534	197
DKK3	dickkopf 3 homolog (Xenopus laevis)	3.23703	0.0168484			4.316	5.43e-05	242
SCAP	SREBF chaperone	1.82424	0.0431349			1.393	0.0109122	191
DBI	diazepam binding inhibitor (GABA receptor modulator, acyl-CoA binding protein)	1.87577	0.0106641			1.631	0.00091508	800
SCD (EMT)	stearoyl-CoA desaturase (delta-9-desaturase)	3.52005	0.0356355	2.41	0.0034	1.3525	0.0117536	314
ACOT1	acyl-CoA thioesterase 1	8.00876	0.0154852			2.643	6.34e-05	311
ADCY2	adenylate cyclase 2 (brain)	9.56145	0.0486163	2.01	0.0258	3.406	1.34e-05	163
PLCG1	phospholipase C, gamma 1	2.18527	0.0994262	1.95	0.032	0.69	0.0019668	202
	Signaling
NCKAP1	NCK-associated protein 1	2.48292	0.00867953			1.711	0.0076344	163
STAM	signal transducing adaptor molecule (SH3 domain and ITAM motif) 1	1.81548	0.042903			1.624	0.00091244	339
S100A4 (EMT)	S100 calcium binding protein A4	3.91598	0.0259658			1.611	0.00037166	204
SHQ1	SHQ1 homolog (S. cerevisiae)	2.10215	0.0418774			1.567	0.0127648	226
GNA11	guanine nucleotide binding protein (G protein), alpha 11 (Gq class)	2.26598	0.0220266	1.289	0.03458	1.453	0.00090718	264
PGRMC1	progesterone receptor membrane component 1	1.97158	0.0823255	1.5976	0.02748	2.674	0.0030384	163
	Tumor supressors
OSMR	oncostatin M receptor	3.03373	0.0350409			1.426	0.0101654	212
LATS1	large tumor suppressor kinase 1	2.14521	0.0023581	1.2746	0.03895	1.23254	0.019564	365
TP53	tumor protein p53	1.23845	0.063682	1.3589	0.02546	1.1723	0.07506	998
RECK	reversion-inducing-cysteine-rich protein with kazal motifs	2.34569	0.006598			2.39	6.98e-06	251
	DNA repair
ERCC6	excision repair cross-complementing rodent repair deficiency, complementation group 6	2.09191	0.0302731			2.593	0.0024856	196
MDC1	mediator of DNA-damage checkpoint 1	1.60382	0.0468831			1.633	0.0156018	210
H2AFX	H2A histone family, member X	2.58006	0.0155208	1.37	0.05975	3.004	0.0032448	510
BRCA2	breast cancer 2, early onset	1.76524	0.009412	1.289	0.02458	2.6985	0.00027361	997
TRIM37	tripartite motif containing 37	1.79878	0.0489167			1.827	0.00027306	198
ARF3	ADP-ribosylation factor 3	1.89222	0.0357693			1.468	0.0009009	273
PRPF8	PRP8 pre-mRNA processing factor 8 homolog (S. cerevisiae)	1.93036	0.0363285			1.334	0.012007	169
TP53BP2	tumor protein p53 binding protein 2	2.36542	0.0236987	1.3158	0.03984	1.2952	0.00096585	411
RAD21	RAD21 homolog (S. pombe)	1.48377	0.031741			1.208	0.025396	619
COPS5	COP9 constitutive photomorphogenic homolog subunit 1 (Arabidopsis)	1.79896	0.00875488			2.056	0.00040062	394
CUL4B	cullin 4B	1.91659	0.0315762			1.41	0.02248	157
ATM	ataxia telangiectasia mutated	1.42	0.04895	1.654	0.04985	1.681	0.0196852	698
	Oxidative stresas
MGST1	microsomal glutathione S-transferase 1	3.18975	0.0467694			1.619	0.0126772	191
PEX16	peroxisomal biogenesis factor 14	2.1854	0.04587	3.2147	0.00341	2.054	0.0001258	183
PEX11	peroxisomal biogenesis factor 11	3.12548	0.005894	2.6258	0.005684	1.747	3.418e-05	179
DECR2	2,4-dienoyl CoA reductase 2, peroxisomal	2.04798	0.0193776	1.9485	0.002147	1.559	0.00091058	204
EPAS1 (HIF2A) (EMT#)	endothelial PAS domain protein 1	1.85368	0.0205732	1.8245	0.0125	1.5	0.0181536	359
PPRC1	peroxisome proliferator-activated receptor gamma, coactivator-related 1	1.89299	0.0268477			1.387	0.002742	472
PIGR	polymeric immunoglobulin receptor	2.09872	0.0184638	3.15684	0.006589	1.438	0.0084756	157
HSPA2	heat shock 70kDa protein 2	3.95565	0.0314859	2.051	0.02145
	Chromatin
KAT7	K(lysine) acetyltransferase 7	1.93167	0.0123947			1.299	0.011136	177
HDAC11	histone deacetylase 11	3.75347	0.0250076	2.7417	0.002687	1.395	0.004502	242
KAT6B	K(lysine) acetyltransferase 6B	1.82887	0.0295894			1.842	0.0049492	260
DIP2B	DIP2 disco-interacting protein 2 homolog B (Drosophila)	0.374947	0.00885009			0.7	0.01261	173
Genes with weaker expression in polyploid vs diploid orhans and cells
symb	annot	H/L fold diff. (NGS)	H/L p val (NGS)	H/L fold diff (array)	H/L p val (array)	4n/2nDC fold diff (array)	4/2nDC p val (array)	Myc Interact
	Cell cycle and cytokinesis
MYO3B	myosin IIIB	0.58205	0.0487614			0.8293	0.021894	185
MYO5A	myosin VA (heavy chain 12, myoxin)	0.5683	0.0392845	0.6219	0.015649	0.736	0.0042784	253
RB1	retinoblastoma 1	0.631554	0.0412557	0.3225	0.0259	0.23	0.00115068	986
PAK2	p21 protein (Cdc42/Rac)-activated kinase 2	0.686	0.042043	0.8219	0.0412	0.6681	0.00021742	971
RBL2	retinoblastoma-like 2	0.60915	0.0418838	0.5986	0.002145	0.6644	0.0232564	238
ARHGEF28	Rho guanine nucleotide exchange factor (GEF) 28	0.0979592	0.00458134	0.4258	0.00589	0.498	0.00409124	160
RND3	Rho family GTPase 3	0.347025	0.0470314	0.3452		0.5874	0.00138242	807
ARHGEF7	Rho guanine nucleotide exchange factor (GEF) 7	0.625	0.0474221	0.4251	0.00258	0.53694	0.0425369	271
CDC42EP1	CDC42 effector protein (Rho GTPase binding) 1	0.25123	0.0451221	0.3569	0.001254	0.6852	0.012	170
TBC1D4	TBC1 domain family, member 4	0.317443	0.0169759	0.1586		0.58	0.003071	195
RIPK7	leucine-rich repeat kinase 2	0.204674	0.0607911			0.209	0.0001918	258
MTM1	X-linked myotubular myopathy gene 1	0.652	0.00148132			0.4125	0.0007451	317
PAK1	p21 protein (Cdc42/Rac)-activated kinase 1	0.38	0.002154	0.3125	0.02415	0.5864	0.001428	844
	Cell signaling
SETD7	SET domain containing (lysine methyltransferase) 7	0.299259	0.032701			0.8311	0.0045684	173
NRIP1	nuclear receptor interacting protein 1	0.467238	0.0209972	0.528	0.00348	0.824	0.038362	198
SEC24B	SEC24 family, member B (S. cerevisiae)	0.494434	0.012065			0.7458	0.00067856	158
TPST2	tyrosylprotein sulfotransferase 2	0.505178	0.0174561	0.329	0.001245	0.638	0.0059964	197
EXT1	exostosin 1	0.634482	0.213918	0.459	0.005687	0.6	0.00032996	235
LBR	lamin B receptor	0.395362	0.0257872			0.41	2.51e-05	370
ATP2A3	ATPase, Ca++ transporting, ubiquitous	0.33139	0.0123623			0.366	0.0037792	227
SMOX	spermine oxidase	0.427022	0.0300587			0.2	0.00100706	179
EPHA1	EPH receptor A1	0.624354	0.04589			0.683	0.0025987	208
	Cytoskeleton and cell adhesion
MEF2A	myocyte enhancer factor 2A	0.6542	0.0236549	0.352	0.001364	0.811	0.0158	218
MEF2C	myocyte enhancer factor 2C	0.686	0.048954			0.274	0.00195748	325
GP1BA	glycoprotein Ib (platelet), alpha polypeptide	0.186309	0.0396439			0.736	0.03445	171
DSP (EMT$)	desmoplakin	0.305766	0.00245251	0.364	0.00365	0.712	0.035708	234
SMTN	smoothelin	0.71755	0.0454526			0.695	0.0031636	170
CAMK1	calcium/calmodulin-dependent protein kinase I	0.301898	0.00213471			0.648	0.00836256	163
CYTH2	cytohesin 2	1.44945	0.00902503			0.411	0.0011306	239
CYTH1	cytohesin 1	0.366763	0.0315859	0.7152	0.02548	0.407	0.0011306	215
ITGB7	integrin, beta 7	0.336044	0.35893			0.28	0.00184826	163
MEF2C	myocyte enhancer factor 2C	0.322892	0.0118442			0.274	0.00195748	325
ITGAL	integrin, alpha L (antigen CD11A (p180), lymphocyte function-associated antigen 1; alpha polypeptide)	0.55717	0.0339222			0.071	0.0016038	294
PLEK	pleckstrin	0.518361	0.0393715	0.524	0.00546	0.012	0.0068682	472
JUP	junction plakoglobin	0.137953	0.001236			0.629	1.23659e-05	219
MBP	myelin basic protein	0.47916	0.0054698	0.5215	0.02714	0.483	0.000256874	510
CD36	CD36 molecule (thrombospondin receptor)	0.71458	0.03896	0.7458	0.03895	0.069	0.00125847	284
	Immunity
TRAF2	TNF receptor-associated factor 2	0.639372	0.0305706			0.812	0.065264	216
LCK	lymphocyte-specific protein tyrosine kinase	0.38159	0.0368217	0.548	0.01254	0.612	0.032	954
IL7	interleukin 7	0.331039	0.0127964	0.4589	0.00854	0.155	0.0008514	196
CD5	CD5 molecule	0.255567	0.0118917	0.6458	0.02154	0.727	0.042118	472
TNFSF13B	tumor necrosis factor (ligand) superfamily, member 13b	0.326305	0.0179554	0.4156	0.031258	0.645	0.002221	865
CD8A	CD8a molecule	0.288894	0.0448566	0.694	0.0012456	0.6	0.00311561	581
CD22	CD22 molecule	0.501866	0.0219093	0.689	0.0125	0.581	0.005447	412
IKZF3	IKAROS family zinc finger 3 (Aiolos)	0.294296	0.0202714			0.545	0.0078194	834
CD79A	CD79a molecule, immunoglobulin-associated alpha	0.253954	0.0973975			0.543	0.00033058	501
NFATC2	nuclear factor of activated T-cells, cytoplasmic, calcineurin-dependent 2	0.105525	0.00505105	0.5145	0.02547	0.542	0.0029008	438
IL16	interleukin 16	0.407999	0.054138			0.534	0.00120572	213
LY6E	lymphocyte antigen 6 complex, locus E	0.560843	0.0279224			0.501	0.0028052	195
BLNK	B-cell linker	0.118579	0.038036			0.471	0.0013336	213
CD5	CD2 molecule	0.271175	0.0436764			0.111	0.00103648	196
SPN	sialophorin	0.34515	0.0458891			0.429	0.0119342	242
SCARB1	scavenger receptor class B, member 1	0.511479	0.0165091			0.312	0.0076594	169
TIAM1	T-cell lymphoma invasion and metastasis 1	0.229817	0.032964			0.223	0.0002392	703
CFP	complement factor properdin	0.43625	0.0175885			0.235	0.0050408	159
IFIT2	interferon-induced protein with tetratricopeptide repeats 2	0.227944	0.0430525	0.7125	0.0236	0.176	0.00080762	165
LSP1	lymphocyte-specific protein 1	0.394693	0.024563			0.194	0.000141966	163
CD48	CD48 molecule	0.489115	0.0165437			0.087	0.0024304	197
MAML3	mastermind-like 3 (Drosophila)	0.391921	0.0274653	0.6458	0.02154	0.451	0.00134624	900
ZFAND5	zinc finger, AN1-type domain 5	0.577734	0.0168731	0.5426	0.031548	0.437	0.0192394	292
TPD52	tumor protein D52	0.395164	0.0429788			0.116	0.00048002	822
HP	Haptoglobin	0.329856	0.002541	0.41258	0.01254	0.058	0.0010925	163
	Apoptosis
TIMELESS	timeless homolog (Drosophila)	0.258981	0.00674549			0.795	0.043396	196
SH3KBP1	SH3-domain kinase binding protein 1	0.344046	0.0086051			0.599	0.0021894	212
TRAF3	TNF receptor-associated factor 3	0.533447	0.0318172			0.648	0.005461	306
PHLPP1	PH domain and leucine rich repeat protein phosphatase 1	0.389052	0.0444213			0.753	0.038378	167
APAF1	apoptotic peptidase activating factor 1	0.663934	0.0228363	0.6589	0.01258	0.509	0.0028694	605
BCL2L11	BCL2-like 11 (apoptosis facilitator)	0.301868	0.0414556	0.5418	0.02458	0.172	0.00149212	469
SYK	spleen tyrosine kinase	0.324638	0.0065941	0.5067	0.00568	0.249	0.00021489	871
CAV1	caveolin 1, caveolae protein, 22kDa	0.381121	0.0389064			0.39	0.0073496	838
	Metabolism
CA2	carbonic anhydrase II	0.365342	0.0036259	0.369	0.001284	0.658	0.0014568	402
ALOX5	arachidonate 5-lipoxygenase	0.186526	0.00375982	0.4658	0.012548	0.62	0.053078	173
ENO3	enolase 3 (beta, muscle)	0.12602	0.0382947	0.3987	0.008412	0.657	0.002894	533
* Brawand, et al., Nature. 2011 Oct 19;478(7369):343-8. doi: 10.1038/nature10532.
** Wu C, et al., 2016. Nucleic Acids Res. 44(D1):D313-6. doi: 10.1093/nar/gkv1104
*** Ma X., et al., 2011. PLoS One. 2011;6(10):e26774. doi: 0.1371/journal.pone.0026774.
****Skazarchuk, et al., 2015. STRING v10: .
Nucleic Acids Res. 2015 Jan;43 (Database issue):D447-52. doi: 10.1093/nar/gku1003.
EMT - gene participating in epithelial to mesenchymal transition, are marked with "EMT".
The data on EMT signature were taken form Siletz A, et al., 2013. Plos One.2013 8(4):e60743.
MET-gene participating in mesenchymal-to epithelial transition.
The data on Met signature were taken from Thiery, et al. 2009.
Cell. 2009. 139:871-890
and from GO pathways description provided by String Data Base
