# Supplementary material for: Somatic polyploidy is associated with the upregulation of c-MYC interacting genes and EMT-like signature
Source: Oncotarget. 2016 Sep 19;7(46):75235–60. doi: 10.18632/oncotarget.12118 (PMC5342737; doi:10.18632/oncotarget.12118)
Supplement: Supplementary file 3 [file oncotarget-07-75235-s003.xls]

## Sheet: match_19_10_2015_heartliver_nor
Supplementary Table 2: MYC interacting genes that are significantly
induced or repressed in polyploid vs diploid human and mouse heart and liver
obtained by cross species gene by gene comparison
Column A: official gene symbol
Column B: NCBI gene description
Column C: gene expression fold difference . The NGS data of Brawand et al., 2011 *
Column D: p-value
Column E: Myc- intraction stringency with a gene determined using String Data Base**
Genes with higher expression in polyploid vs diploid heart and liber
	Ploidy - upregulated genes
G_SYMB	Gene Comment	Ploid/Dipl fold_Dif	P-value	Stringency
AASS	aminoadipate-semialdehyde synthase	12.9479	0.00160001	160
ABCB7	ATP-binding cassette, sub-family B (MDR/TAP), member 7	1.52323	0.00826495	166
ABCG1	ATP-binding cassette, sub-family G (WHITE), member 1	2.6966	0.00787088	151
ABL1	c-abl oncogene 1, non-receptor tyrosine kinase	1.61253	0.00619976	939
ACBD5	acyl-CoA binding domain containing 5	2.92095	0.0175475	175
ACD	adrenocortical dysplasia homolog (mouse)	1.90526	0.0055428	214
ACO1	aconitase 1, soluble	1.9694	0.012284	284
ACOT1	acyl-CoA thioesterase 1	8.00876	0.0154852	311
ACVR1	activin A receptor, type I	1.75546	0.02135	589
ADCY2	adenylate cyclase 2 (brain)	9.56145	0.0486163	200
ADCY9	adenylate cyclase 9	1.92301	0.00582857	806
AHR	aryl hydrocarbon receptor	2.82963	0.0327955	481
AIFM2	apoptosis-inducing factor, mitochondrion-associated, 2	1.38775	0.0483099	270
AKAP13	A kinase (PRKA) anchor protein 13	2.68207	0.0378097	345
ALB	albumin	3.4319	0.0150372	943
ALCAM	RAP1A, member of RAS oncogene family	2.09003	0.0262401	216
ALDH9A1	aldehyde dehydrogenase 9 family, member A1	2.09003	0.0400683	900
ALDOA	aldolase A, fructose-bisphosphate	1.67084	0.0360321	244
ALX1	ALX homeobox 1	6.52588	0.00054	252
ANGPTL4	angiopoietin-like 4	4.99686	0.0271887	637
ANXA5	annexin A5	1.73247	0.0480518	408
ANXA7	annexin A7	1.23852	0.0457612	176
AP2B1	adaptor-related protein complex 2, beta 1 subunit	1.96867	0.00870838	193
APH1B	anterior pharynx defective 1 homolog B (C. elegans)	1.91852	0.02154	381
APOB	apolipoprotein B (including Ag(x) antigen)	6.48148	0.0360561	234
AQP1	aquaporin 1 (Colton blood group)	3.58607	0.032584	159
ARCN1	archain 1	1.54567	0.0482346	180
ARF3	ADP-ribosylation factor 3	1.89222	0.0357693	273
ARF6	ADP-ribosylation factor 6	1.65181	0.0371845	284
ARG1	arginase, liver	5.68624	0.0360876	258
ARHGEF10	Rho guanine nucleotide exchange factor (GEF) 10	1.69089	0.0386187	290
ARID5B	AT rich interactive domain 5B (MRF1-like)	5.44274	0.0396147	180
ASNS	asparagine synthetase (glutamine-hydrolyzing)	6.5738	0.0453958	213
ATG3	autophagy related 3	2.42577	0.0390611	216
ATP6V1H	ATPase, H+ transporting, lysosomal 50/57kDa, V1 subunit H	3.35053	0.00793484	180
ATP7B	ATPase, Cu++ transporting, beta polypeptide	4.41024	0. 0265801318883109	234
ATP8B1	ATPase, aminophospholipid transporter, class I, type 8B, member 1	1.97173	0.0273688	284
AURKA	aurora kinase A	2.29955	0.0276972	416
AXIN1	axin 1	1.9141	0.0141683	996
AXIN2	axin 2	3.5102	0.0281659	903
B2M	beta-2-microglobulin	1.97131	0.0272723	359
BAX	BCL2-associated X protein	1.83745	0.0207939	938
BCAR1	breast cancer anti-estrogen resistance 1	2.25621	0.0483643	343
BCL3	B-cell CLL/lymphoma 3	3.74366	0.0269042	450
BCL6	B-cell CLL/lymphoma 6	2.67365	0.0250686	942
BCL9L	B-cell CLL/lymphoma 9-like	2.69176	0.0420501	916
BCR	breakpoint cluster region	2.57486	0.0420333	632
BECN1	beclin 1, autophagy related	1.7972	0.0255166	330
BMP2	bone morphogenetic protein 2	5.24668	0.000387514	855
BMP7	bone morphogenetic protein 7	10.8915	0.0192444	284
BNIP3	BCL2/adenovirus E1B 19kDa interacting protein 3	1.9829	0.0295487	234
BRCA1	breast cancer 1, early onset	1.76524	0.009412	997
BRD4	bromodomain containing 4	1.71732	0.0254184	947
BRE	brain and reproductive organ-expressed (TNFRSF1A modulator)	1.93984	0.00726713	187
BTG2	BTG family, member 2	3.50313	0.0261553	852
CA3	carbonic anhydrase III, muscle specific	9.72475	0.0140954	197
CASP3	caspase 3, apoptosis-related cysteine peptidase	2.20299	0.0281176	607
CASP7	caspase 7, apoptosis-related cysteine peptidase	2.08821	0.0275476	287
CBS	cystathionine-beta-synthase	4.33984	0.0282274	254
CBX2	chromobox homolog 2	3.58166	0.0390129	163
CBX8	chromobox homolog 8	1.65782	0.0457645	209
CCNA1	cyclin A1	1.87857	0.0271431	852
CCND1	cyclin D1	1.80032	0.028952	995
CCND2	cyclin D2	2.47028	0.0325245	993
CCND3	cyclin D3	2.18101	0.0378004	923
CCNE1	cyclin E1	4.21329	0.0191465	973
CCNF	cyclin F	5.43305	0.0390675	179
CD44	CD44 molecule (Indian blood group)	2.88996	0.0281924	943
CDC37	cell division cycle 37 homolog (S. cerevisiae)	1.51684	0.0258712	168
CDH2	cadherin 2, type 1, N-cadherin (neuronal)	1.89526	0.0291114	889
CDK1	cyclin-dependent kinase 1	1.6856	0.0285697	862
CDK2	cyclin-dependent kinase 2	1.38562	0.04321	985
CDK4	cyclin-dependent kinase 4	1.6458	0.00845285	719
CDKN2C	cyclin-dependent kinase inhibitor 2C (p18, inhibits CDK4)	1.77757	0.0325201	472
CDYL	chromodomain protein, Y-like	1.47613	0.0253359	170
CEBPE	CCAAT/enhancer binding protein (C/EBP), epsilon	9.98529	0.0275922	197
CFI	complement factor I	5.48075	0.026346	282
CFLAR	CASP8 and FADD-like apoptosis regulator	4.91271	0.024157	995
CHAF1B	chromatin assembly factor 1, subunit B (p60)	2.72744	0.0258085	170
CHSY1	chondroitin sulfate synthase 1	1.83511	0.0285498	156
COPS1	COP9 constitutive photomorphogenic homolog subunit 1 (Arabidopsis)	1.79896	0.00875488	394
CPS1	carbamoyl-phosphate synthase 1, mitochondrial	7.54064	0.00633737	167
CREBBP	CREB binding protein	1.4222	0.0274344	997
CREM	cAMP responsive element modulator	3.32746	0.0326888	361
CSK	c-src tyrosine kinase	1.48355	0.0297089	298
CSNK1D	casein kinase 1, delta	1.9239	0.0341916	364
CSPP1	centrosome and spindle pole associated protein 1	2.71977	0.00371426	154
CSPP1	centrosome and spindle pole associated protein 1	2.71977	0.00371426	154
CSRP2	cysteine and glycine-rich protein 2	1.79341	0.0169297	207
CTF1	cardiotrophin 1	5.20218	0.0461534	216
CTNND1	catenin (cadherin-associated protein), delta 1	1.32564	0.071256	270
CTTN	cortactin	2.18	0.0202552	271
CUL4B	cullin 4B	1.91659	0.0282158	157
CYP17A1	cytochrome P450, family 17, subfamily A, polypeptide 1	1.89	0.03258	207
CYP1A2	cytochrome P450, family 1, subfamily A, polypeptide 2	5.55115	0.0276531	200
CYTH2	cytohesin 2	1.6325	0.04158	346
DACT1	dapper, antagonist of beta-catenin, homolog 1 (Xenopus laevis)	2.11753	0.0289629	329
DAGLA	diacylglycerol lipase, alpha	1.63031	0.031568	362
DAP	death-associated protein	2.07769	0.0168802	296
DBI	diazepam binding inhibitor (GABA receptor modulator, acyl-CoA binding protein)	1.87577	0.0106641	800
DCN	decorin	1.79427	0.0137761	211
DEAF1	deformed epidermal autoregulatory factor 1 (Drosophila)	1.5848	0.0250035	175
DECR2	2,4-dienoyl CoA reductase 2, peroxisomal	2.04798	0.0193776	204
DENND4A	DENN/MADD domain containing 4A	2.05441	0.044935	440
DEPTOR	DEP domain containing MTOR-interacting protein	1.69854	0.081256	516
DHFR	dihydrofolate reductase	1.81523	0.0354123	634
DHX8	DEAH (Asp-Glu-Ala-His) box polypeptide 8	1.38782	0.0268137	240
DHX9	DEAH (Asp-Glu-Ala-His) box polypeptide 9	1.52124	0.06751	352
DKK3	dickkopf 3 homolog (Xenopus laevis)	3.23703	0.0168484	242
DLL1	delta-like 1 (Drosophila)	4.88673	0.0179635	302
DLL4	delta-like 4 (Drosophila)	1.72905	0.0155457	194
DNA2	DNA replication helicase 2 homolog (yeast)	4.30525	0.0276527	206
DNM2	dynamin 2	1.66846	0.00801713	421
DPYD	dihydropyrimidine dehydrogenase	4.47559	0.0314173	222
DSTN	destrin (actin depolymerizing factor)	2.64334	0.0272978	163
DUSP12	dual specificity phosphatase 12	1.94113	0.0388132	197
DUSP4	dual specificity phosphatase 4	3.60997	0.0324307	290
DUSP6	dual specificity phosphatase 6	2.09779	0.0297432	343
DVL1	dishevelled, dsh homolog 1 (Drosophila)	2.32444	0.0231447	349
DVL3	dishevelled, dsh homolog 3 (Drosophila)	1.39772	0.0288718	341
E2F1	E2F transcription factor 1	1.99212	0.0271334	982
E2F4	E2F transcription factor 4, p107/p130-binding	1.86492	0.0265612	960
E2F5	E2F transcription factor 5, p130-binding	1.9061	0.032412	944
E2F7	E2F transcription factor 7	5.214	0.00043568	201
E2F8	E2F transcription factor 8	5.09873	0.00285547	201
ECE1	endothelin converting enzyme 1	2.26335	0.0375323	177
EFNA5	ephrin-A5	3.15136	0.0100355	233
EFNA5	ephrin-A5	3.15136	0.0151696	233
EGF	epidermal growth factor	4.278	0.00081569	517
EGFR	epidermal growth factor receptor	6.35681	0.0323708	960
EGLN3	egl nine homolog 3 (C. elegans)	4.98465	0.0168655	212
EGR1	early growth response 1	2.34832	0.0175908	928
EIF3A	eukaryotic translation initiation factor 3, subunit A	1.62528	0.0469399	309
EIF4EBP2	eukaryotic translation initiation factor 4E binding protein 2	2.52361	0.0254867	198
ENG	endoglin	1.94522	0.0161725	215
EP300	E1A binding protein p300	1.65745	0.041258	824
EPAS1	endothelial PAS domain protein 1	1.85368	0.0205732	359
EPHA2	EPH receptor A2	3.18316	0.00170705	854
ERCC6	excision repair cross-complementing rodent repair deficiency, complementation group 6	2.09191	0.0302731	196
ESR1	estrogen receptor 1	2.22456	0.0309161	987
ESR2	estrogen receptor 2 (ER beta)	2.786	0.001256	184
EXPH5	exophilin 5	3.17266	0.0184869	170
F10	coagulation factor X	5.62038	0.0454306	295
F3	coagulation factor III (thromboplastin, tissue factor)	2.69758	0.0185186	196
F5	coagulation factor V (proaccelerin, labile factor)	6.44484	0.0273843	178
FABP1	fatty acid binding protein 1, liver	2.94254	0.01635	258
FAF2	Fas associated factor family member 2	1.80953	0.03802	160
FAM63A	family with sequence similarity 63, member A	2.84724	0.0110682	268
FAT1	FAT tumor suppressor homolog 1 (Drosophila)	3.18928	0.0339019	902
FBL	fibrillarin	1.8702	0.0245	178
FGFR1	fibroblast growth factor receptor 1	2.80832	0.0134023	468
FHIT	fragile histidine triad	6.97156	0.016772	501
FN1	fibronectin 1	3.2141	0.0411872	838
FNDC3A	fibronectin type III domain containing 3A	1.83107	0.0152631	213
FOSL2	FOS-like antigen 2	2.58359	0.0190045	430
FOXO1	forkhead box O1	1.83129	0.0489875	319
FOXO4	forkhead box O4	1.75401	0.0154897	359
FUBP1	far upstream element (FUSE) binding protein 1	1.67474	0.0217393	459
FXR2	fragile X mental retardation, autosomal homolog 2	1.56382	0.0390285	196
FZD1	frizzled family receptor 1	3.24296	0.0130535	284
FZD4	frizzled family receptor 4	1.33963	0.0176086	163
FZD7	frizzled family receptor 7	7.08393	0.0187888	191
FZD8	frizzled family receptor 8	3.8625	0.00866133	163
GABBR2	gamma-aminobutyric acid (GABA) B receptor, 2	11.3659	0.0002154	198
GAP43	growth associated protein 43	1.78117	0.01584	346
GAS1	growth arrest-specific 1	3.2809	0.0310522	196
GAS6	growth arrest-specific 6	3.39154	0.0290613	163
GATA2	GATA binding protein 2	2.53455	0.042	290
GBF1	golgi brefeldin A resistant guanine nucleotide exchange factor 1	1.79008	0.041256	329
GBF1	golgi brefeldin A resistant guanine nucleotide exchange factor 1	2.35894	0.08654	328
GCAT	glycine C-acetyltransferase	2.7799	0.0156989	216
GCDH	glutaryl-CoA dehydrogenase	2.3154	0.0284561	155
GCNT2	glucosaminyl (N-acetyl) transferase 2, I-branching enzyme (I blood group)	3.73416	0.0295407	214
GFER	growth factor, augmenter of liver regeneration	1.75325	0.0457677	359
GFPT1	glutamine--fructose-6-phosphate transaminase 1	1.41243	0.0102911	218
GJB1	gap junction protein, beta 1, 32kDa	2.55041	0.0303226	164
GJB2	gap junction protein, beta 2, 26kDa	5.41731	0.0477765	163
GLS2	glutaminase 2 (liver, mitochondrial)	1.71706	0.0414402	824
GLUL	glutamate-ammonia ligase	1.5689	0.0214568	381
GLUL	glutamate-ammonia ligase	1.98536	0.008965	242
GMPS	guanine monophosphate synthase	1.54	0.04328	241
GNA11	guanine nucleotide binding protein (G protein), alpha 11 (Gq class)	2.26598	0.0220266	264
GNL3L	guanine nucleotide binding protein-like 3 (nucleolar)	2.0755	0.0349244	324
GNMT	glycine N-methyltransferase	4.48636	0.0125061	199
GPT	glutamic-pyruvate transaminase (alanine aminotransferase)	2.58985	0.0271065	313
GRB7	growth factor receptor-bound protein 7	12.9502	0.00581762	252
GRIA2	glutamate receptor, ionotropic, AMPA 2	1.57559	0.0161255	517
GSR	glutathione reductase	2.04387	0.0281741	300
GTF2F1	general transcription factor IIF, polypeptide 1, 74kDa	1.73606	0.022963	613
H2AFX	H2A histone family, member X	2.58006	0.0155208	510
HCK	hemopoietic cell kinase	2.35957	0.0173672	413
HDAC11	histone deacetylase 11	3.75347	0.0250076	242
HECTD3	HECT domain containing E3 ubiquitin protein ligase 3	1.80059	0.0180208	167
HGF	hepatocyte growth factor (hepapoietin A; scatter factor)	4.26203	0.0346233	874
HGS	hepatocyte growth factor-regulated tyrosine kinase substrate	2.22619	0.023449	216
HIVEP2	human immunodeficiency virus type I enhancer binding protein 2	1.76719	0.0307099	828
HLA-A	major histocompatibility complex, class I, A	1.875	0.03584	206
HMOX1	heme oxygenase (decycling) 1	2.3226	0.0181017	457
HOXB4	homeobox B4	2.75886	0.00800662	302
HRAS	v-Ha-ras Harvey rat sarcoma viral oncogene homolog	2.26244	0.0407852	844
HSD17B4	hydroxysteroid (17-beta) dehydrogenase 4	1.78732	0.0391415	261
HSPA2	heat shock 70kDa protein 2	3.95565	0.0314859	283
ICAM1	intercellular adhesion molecule 1	1.65646	0.0184435	508
ID3	inhibitor of DNA binding 3, dominant negative helix-loop-helix protein	4.56865	0.0432328	216
IFITM2	interferon induced transmembrane protein 2	4.22701	0.0312564	157
IGF1	insulin-like growth factor 1 (somatomedin C)	4.66337	0.0365894	581
IGFBP2	insulin-like growth factor binding protein 2, 36kDa	5.10964	0.0381726	304
IGFBP7	insulin-like growth factor binding protein 7	2.53549	0.0164737	163
IKBKB	inhibitor of kappa light polypeptide gene enhancer in B-cells, kinase beta	2.04675	0.0182477	328
IL6R	interleukin 6 receptor	3.2154	0.0312156	416
IRF2	interferon regulatory factor 2	1.93941	0.0164673	396
IRF3	interferon regulatory factor 3	2.13314	0.0178192	345
ITGA3	integrin, alpha 3 (antigen CD49C, alpha 3 subunit of VLA-3 receptor)	3.1826	0.0189174	183
ITGAV	integrin, alpha V	5.72155	0.000260924	163
ITGB5	integrin, beta 5	1.5033	0.0323246	174
JAG1	jagged 1	2.2127	0.0268716	357
JUNB	jun B proto-oncogene	3.49415	0.0157047	416
KALRN	kalirin, RhoGEF kinase	2.55719	0.0201508	297
KAT2	K(lysine) acetyltransferase 2B	1.5487	0.0367313	628
KAT6B	K(lysine) acetyltransferase 6B	1.82887	0.0295894	260
KAT7	K(lysine) acetyltransferase 7	1.93167	0.0123947	177
KDM6B	lysine (K)-specific demethylase 6B	1.87658	0.0236512	242
KIT	v-kit Hardy-Zuckerman 4 feline sarcoma viral oncogene homolog	1.87658	0.0236512	918
KLF9	Kruppel-like factor 9	2.00643	0.024285	242
LAP3	leucine aminopeptidase 3	2.17206	0.0405654	232
LATS1	large tumor suppressor kinase 1	2.14521	0.0023581	365
LDLR	low density lipoprotein receptor	5.62517	0.0202825	179
LFNG	LFNG O-fucosylpeptide 3-beta-N-acetylglucosaminyltransferase	2.02375	0.0189226	208
LGALS3	lectin, galactoside-binding, soluble, 3	5.61057	0.011956	325
LMNA	lamin A/C	1.3569	0.0325	406
LMNB2	lamin B2	2.95454	0.015085	229
LRP1	low density lipoprotein receptor-related protein 1	4.85866	0.00329097	159
MADD	MAP-kinase activating death domain	2.31654	0.0206202	177
MAGI1	membrane associated guanylate kinase, WW and PDZ domain containing 1	1.83185	0.0199084	170
MAML1	mastermind-like 1 (Drosophila)	1.82153	0.0134829	916
MANF	mesencephalic astrocyte-derived neurotrophic factor	2.00746	0.0196209	163
MAP2K2	mitogen-activated protein kinase kinase 2	1.95844	0.0399532	163
MAP3K13	mitogen-activated protein kinase kinase kinase 13	2.3603	0.0167786	277
MAP3K3	mitogen-activated protein kinase kinase kinase 3	2.00371	0.00591747	163
MAP3K8	mitogen-activated protein kinase kinase kinase 8	2.20605	0.0181302	242
MAP7D1	MAP7 domain containing 1	2.20496	0.0526435	269
MAPK3	mitogen-activated protein kinase 3	2.05982	0.00896063	979
MARK3	MAP/microtubule affinity-regulating kinase 3	2.46065	0.0157671	191
MCAM	melanoma cell adhesion molecule	2.28457	0.00560275	262
MCC	mutated in colorectal cancers	1.82409	0.0448533	268
MCM8	minichromosome maintenance complex component 8	1.74745	0.0469569	263
MCTP2	multiple C2 domains, transmembrane 2	2.71966	0.0158	170
MDC1	mediator of DNA-damage checkpoint 1	1.60382	0.0468831	210
MET	met proto-oncogene (hepatocyte growth factor receptor)	3.46752	0.0155203	604
MFGE8	milk fat globule-EGF factor 8 protein	1.685	0.03695	154
MGAT5	mannosyl (alpha-1,6-)-glycoprotein beta-1,6-N-acetyl-glucosaminyltransferase	3.48316	0.0224873	195
MGST1	microsomal glutathione S-transferase 1	3.18975	0.0467694	191
MKL1	megakaryoblastic leukemia (translocation) 1	2.12033	0.0173062	227
MMP14	matrix metallopeptidase 14 (membrane-inserted)	4.57196	0.0395873	351
MMS19	MMS19 nucleotide excision repair homolog (S. cerevisiae)	1.89781	0.0283753	189
MTA1	metastasis associated 1	1.63169	0.0198218	986
MTA2	metastasis associated 1 family, member 2	1.51655	0.0409654	207
MTHFD1	methylenetetrahydrofolate dehydrogenase (NADP+ dependent) 1, methenyltetrahydrofolate cyclohydrolase, formyltetrahydrofolate synthetase	1.57914	0.0165397	158
MYB	v-myb avian myeloblastosis viral oncogene homolog	9.4739	0.00955975	998
MYC	v-myc avian myelocytomatosis viral oncogene homolog	5.75312	0.00042214	1000
MYO1E	myosin IE	2.20808	0.0256432	163
Ncam1	neural cell adhesion molecule 1	1.3784	0.01259	245
NCKAP1	NCK-associated protein 1	2.48292	0.00867953	163
NCSTN	nicastrin	1.36562	0.0171167	158
NDRG1	N-myc downstream regulated 1	1.79	0.03695	986
NDRG3	NDRG family member 3	2.23044	0.025544	159
NEDD9	neural precursor cell expressed, developmentally down-regulated 9	2.2632	0.0263802	200
NF1	neurofibromin 1	1.35982	0.0169112	545
NFATC1	nuclear factor of activated T-cells, cytoplasmic, calcineurin-dependent 1	2.56314	0.0167725	473
NFX1	nuclear transcription factor, X-box binding 1	1.25978	0.008996	242
NFYB	nuclear transcription factor Y, beta	2.15503	0.0446582	963
NGF	nerve growth factor (beta polypeptide)	2.97137	0.0438469	329
NLRP6	NLR family, pyrin domain containing 6	7.28609	0.0260775	198
NOLC1	nucleolar and coiled-body phosphoprotein 1	1.86948	0.033284	195
NOTCH1	notch 1	1.45251	0.017989	995
NPR1	natriuretic peptide receptor A/guanylate cyclase A (atrionatriuretic peptide receptor A)	2.63168	0.0122137	160
NR1H3	nuclear receptor subfamily 1, group H, member 3	1.75914	0.0485798	227
NR1I2	nuclear receptor subfamily 1, group I, member 2	5.17701	0.0311546	210
NR1I3	nuclear receptor subfamily 1, group I, member 3	2.23423	0.0198536	194
NR2F2	nuclear receptor subfamily 2, group F, member 2	2.44226	0.0444557	158
NR5A2	nuclear receptor subfamily 5, group A, member 2	2.69815	0.0159327	265
NRXN1	neurexin 1	5.8851	0.0150147	181
NTRK1	neurotrophic tyrosine kinase, receptor, type 1	8.14325	0.000108095	246
NTRK2	neurotrophic tyrosine kinase, receptor, type 2	11.4361	0.010557	242
NXF1	nuclear RNA export factor 1	1.41101	0.0276993	175
OLFM1	olfactomedin 1	3.21546	0.002154	358
ONECUT1	one cut homeobox 1	13.9686	0.0196226	167
OSMR	oncostatin M receptor	3.03373	0.0350409	212
PARK2	parkinson protein 2, E3 ubiquitin protein ligase (parkin)	2.74626	0.0589	582
PARN	poly(A)-specific ribonuclease	1.38375	0.0369358	270
PARP1	poly (ADP-ribose) polymerase 1	2.5109	0.024411	388
PCBD1	pterin-4 alpha-carbinolamine dehydratase/dimerization cofactor of hepatocyte nuclear factor 1 alpha	4.10556	0.0308013	167
PCK1	phosphoenolpyruvate carboxykinase 1 (soluble)	11.5377	0.0832002	204
PCSK5	proprotein convertase subtilisin/kexin type 5	7.03514	0.0142548	197
PCSK7	proprotein convertase subtilisin/kexin type 7	2.40422	0.0249491	197
PDGFA	platelet-derived growth factor alpha polypeptide	2.55835	0.00769073	509
PEX14	peroxisomal biogenesis factor 14	1.73004	0.0207597	215
PFKFB3	6-phosphofructo-2-kinase/fructose-2,6-biphosphatase 3	3.61044	0.0193061	207
PFKM	phosphofructokinase, muscle	1.4856	0.0412689	915
PGRMC1	progesterone receptor membrane component 1	1.97158	0.0182326	163
PHLDB2	pleckstrin homology-like domain, family B, member 2	2.12308	0.0171698	170
PI4KB	phosphatidylinositol 4-kinase, catalytic, beta	1.76175	0.0486614	185
PIGR	polymeric immunoglobulin receptor	2.69872	0.0184638	157
PIK3C2A	phosphatidylinositol-4-phosphate 3-kinase, catalytic subunit type 2 alpha	2.49145	0.0157628	196
PIK3CB	phosphatidylinositol-4,5-bisphosphate 3-kinase, catalytic subunit beta	1.99284	0.0269004	183
PIM1	pim-1 oncogene	2.14449	0.0198366	977
PIM3	pim-3 oncogene	2.47746	0.0114264	341
PLAU	plasminogen activator, urokinase	4.15682	0.0017472	367
PLAUR	plasminogen activator, urokinase receptor	2.73827	0.01923	196
PLCG1	phospholipase C, gamma 1	2.18527	0.0199426	202
PLEC	plectin	1.93513	0.0822027	165
PLEKHG4	pleckstrin homology domain containing, family G (with RhoGef domain) member 4	1.44	0.042568	312
PLG	plasminogen	6.00084	0.0151288	349
PLK3	polo-like kinase 3	8.82353	0.000623578	198
PML	promyelocytic leukemia	2.47298	0.0275927	875
PMP22	peripheral myelin protein 22	2.8756	3.256e-05	167
POLA1	polymerase (DNA directed), alpha 1, catalytic subunit	2.49194	0.0290988	249
POLDIP3	polymerase (DNA-directed), delta interacting protein 3	1.66815	0.0520955	196
POLI	polymerase (DNA directed) iota	2.65096	0.0751456	358
POLR2A	polymerase (RNA) II (DNA directed) polypeptide A, 220kDa	1.95424	0.00507064	260
POLR2B	polymerase (RNA) II (DNA directed) polypeptide B, 140kDa	1.50524	0.0227008	310
POLR3D	polymerase (DNA-directed), delta interacting protein 3	2.1458	0.01369	899
PPARG	peroxisome proliferator-activated receptor gamma	1.95481	0.0269834	503
PPP1R15A	protein phosphatase 1, regulatory subunit 15A	2.78711	0.0769295	285
PPP2CA	protein phosphatase 2, catalytic subunit, alpha isozyme	1.1629	0.0766835	997
PPRC1	peroxisome proliferator-activated receptor gamma, coactivator-related 1	1.89299	0.0268477	472
PRKCD	protein kinase C, delta	1.86892	0.0671997	177
PROC	protein C (inactivator of coagulation factors Va and VIIIa)	1.61682	0.00598112	418
PRPF8	PRP8 pre-mRNA processing factor 8 homolog (S. cerevisiae)	1.93036	0.0363285	169
PSEN2	presenilin 2 (Alzheimer disease 4)	3.2584	0.02158	192
PSMA7	proteasome (prosome, macropain) subunit, alpha type, 7	1.49594	0.0235136	282
PSMB5	proteasome (prosome, macropain) subunit, beta type, 5	1.42156	0.02598	160
PSMC4	proteasome (prosome, macropain) 26S subunit, ATPase, 4	1.73292	0.0357462	174
PTPN1	protein tyrosine phosphatase, non-receptor type 1	2.09741	0.035102	309
PTPN12	protein tyrosine phosphatase, non-receptor type 12	1.9682	0.083696	200
PTPN9	protein tyrosine phosphatase, non-receptor type 9	1.43811	0.0248287	167
PVRL1	poliovirus receptor-related 1 (herpesvirus entry mediator C)	6.84784	0.00986426	191
PYGL	phosphorylase, glycogen, liver	3.72914	0.014473	180
RAD21	RAD21 homolog (S. pombe)	1.48377	0.031741	619
RAD52	RAD52 homolog (S. cerevisiae)	1.25153	0.0199654	264
RANGAP1	Ran GTPase activating protein 1	2.01079	0.0455114	239
RAP1A	phosphatidylinositol 4-kinase, catalytic, beta	1.7123	0.028954	242
RAPGEF3	Rap guanine nucleotide exchange factor (GEF) 3	2.68218	0.0287792	235
RECK	reversion-inducing-cysteine-rich protein with kazal motifs	2.34569	0.006598	251
REV3L	REV3-like, polymerase (DNA directed), zeta, catalytic subunit	1.86105	0.0365738	186
RFX1	regulatory factor X, 1 (influences HLA class II expression)	1.79829	0.029503	853
RIN2	Ras and Rab interactor 2	1.42798	0.0299944	258
RIPK1	receptor (TNFRSF)-interacting serine-threonine kinase 1	1.99455	0.0366493	241
RNASEH1	ribonuclease H1	1.59453	0.0274939	214
RNF4	ring finger protein 4	2.43958	0.0201455	214
RNH1	ribonuclease/angiogenin inhibitor 1	2.58301	0.003896	283
RRAS	related RAS viral (r-ras) oncogene homolog	3.10979	0.0152432	325
RRS1	RRS1 ribosome biogenesis regulator homolog (S. cerevisiae)	1.52948	0.0481462	151
RXRA	retinoid X receptor, alpha	1.62437	0.0259063	231
S100A10	S100 calcium binding protein A4	3.91598	0.0259658	204
S1PR1	sphingosine-1-phosphate receptor 1	2.49631	0.0293565	197
SBNO2	strawberry notch homolog 2 (Drosophila)	3.06463	0.0298877	170
SCAP	SREBF chaperone	1.82424	0.0431349	191
SCARF1	scavenger receptor class F, member 1	1.89964	0.0265706	163
SCD	stearoyl-CoA desaturase (delta-9-desaturase)	3.52005	0.0356355	179
SDC4	syndecan 4	4.48371	0.00332595	402
SEMA3F	sema domain, immunoglobulin domain (Ig), short basic domain, secreted, (semaphorin) 3F	2.21567	0.0430574	201
SENP3	SUMO1/sentrin/SMT3 specific peptidase 3	1.59875	0.0296556	198
SERPINE2	serpin peptidase inhibitor, clade E (nexin, plasminogen activator inhibitor type 1), member 2	3.2459	0.065984	256
SHQ1	SHQ1 homolog (S. cerevisiae)	2.10215	0.0418774	226
SIK1	salt-inducible kinase 1	2.34397	0.0186441	181
SIN3B	SIN3 transcription regulator homolog B (yeast)	1.96424	0.0167335	184
SIRT7	sirtuin 7	2.32573	0.0152398	181
SKIV2L	superkiller viralicidic activity 2-like (S. cerevisiae)	1.66923	0.0153509	229
SLC11A1	solute carrier family 11 (proton-coupled divalent metal ion transporters), member 1	5.72264	0.020529	863
SLC1A2	solute carrier family 1 (glial high affinity glutamate transporter), member 2	4.46745	0.015101	183
SLC1A5	solute carrier family 1 (neutral amino acid transporter), member 5	1.50548	0.0206957	216
SLC22A18	solute carrier family 22, member 18	5.4975	0.0345594	163
SLC2A1	solute carrier family 2 (facilitated glucose transporter), member 1	6.80635	0.042884	935
SLC2A5	solute carrier family 2 (facilitated glucose/fructose transporter), member 5	10.3329	0.0199376	153
SLC6A13	solute carrier family 6 (neurotransmitter transporter, GABA), member 13	10.4941	0.00985934	181
SLC9A3R1	solute carrier family 9, subfamily A (NHE3, cation proton antiporter 3), member 3 regulator 1	1.91362	0.0190884	171
SMAD3	SMAD family member 3	2.1584	0.031254	238
SMAD9	SMAD family member 9	4.5351	0.0251502	325
SMYD2	SET and MYND domain containing 2	1.52296	0.016651	179
SNAI1	snail homolog 1 (Drosophila)	1.97186	0.0393966	949
SNAI2	snail homolog 2 (Drosophila)	2.82352	0.0091456	949
SOCS2	suppressor of cytokine signaling 2	2.17112	0.02315	262
SOCS3	suppressor of cytokine signaling 3	8.56135	0.0180921	474
SOD3	superoxide dismutase 3, extracellular	6.53227	0.00944035	241
SOS1	son of sevenless homolog 1 (Drosophila)	2.15317	0.016053	235
SOX5	SRY (sex determining region Y)-box 5	1.7548	0.025498	427
SPIN1	spindlin 1	1.99276	0.0181525	160
SPNS1	spinster homolog 1 (Drosophila)	1.33657	0.0179361	207
SPTLC1	serine palmitoyltransferase, long chain base subunit 1	1.96087	0.044511	197
SRGAP3	SLIT-ROBO Rho GTPase activating protein 3	4.58251	0.0180395	163
SRPX2	sushi-repeat containing protein, X-linked 2	2.88963	0.0170503	163
SRRM2	serine/arginine repetitive matrix 2	1.78259	0.0171516	158
STAM	signal transducing adaptor molecule (SH3 domain and ITAM motif) 1	1.81548	0.042903	339
STAT2	signal transducer and activator of transcription 2, 113kDa	1.96303	0.0163699	412
SYT11	synaptotagmin XI	2.31963	0.0167782	199
SYVN1	synovial apoptosis inhibitor 1, synoviolin	1.79955	0.0265475	261
TACC1	transforming, acidic coiled-coil containing protein 1	2.36986	0.0124759	216
TAF6	TAF6 RNA polymerase II, TATA box binding protein (TBP)-associated factor, 80kDa	1.62499	0.0155815	159
TANC1	tetratricopeptide repeat, ankyrin repeat and coiled-coil containing 1	3.83202	0.00651474	167
TAOK3	TAO kinase 3	2.66526	0.0371319	198
TCF21	transcription factor 21	2.09824	0.0255099	166
TERT	telomerase reverse transcriptase	1.35468	0.085696	964
TEX2	testis expressed 2	2.01439	0.017508	170
TFF3	trefoil factor 3 (intestinal)	15.7949	0.0151244	191
TGFA	transforming growth factor, alpha	1.88	0.0356874	562
TGIF1	TGFB-induced factor homeobox 1	2.25307	0.0197971	188
TK1	thymidine kinase 1, soluble	2.39935	0.0370978	918
TKT	transketolase	2.66039	0.0282128	246
TLE1	transducin-like enhancer of split 1 (E(sp1) homolog, Drosophila)	2.25141	0.00423478	910
TMEM11	transmembrane protein 11	1.39019	0.0159256	181
TNFRSF19	tumor necrosis factor receptor superfamily, member 19	8.13764	0.00861527	222
TNFRSF1B	tumor necrosis factor receptor superfamily, member 1B	3.00439	0.015434	163
TNNT1	troponin T type 1 (skeletal, slow)	5.68312	0.0183673	567
TOR1A	torsin family 1, member A (torsin A)	2.43526	0.016456	163
TP53	tumor protein p53	1.23845	0.0163682	998
TP53BP2	tumor protein p53 binding protein 1	2.36542	0.0236987	411
TP53INP1	tumor protein p53 inducible nuclear protein 1	1.6254	0.00785456	830
TRAF6	TNF receptor-associated factor 6, E3 ubiquitin protein ligase	1.82502	0.0178627	388
TRIM25	tripartite motif containing 25	1.9564	0.031257	258
TRIM37	tripartite motif containing 37	1.79878	0.0489167	198
TSPO	translocator protein (18kDa)	2.53003	0.0152643	814
TTF1	transcription termination factor, RNA polymerase I	2.31408	0.023271	181
TUBA1A	tubulin, alpha 1a	1.94129	0.0230934	828
TUBB6	tubulin, beta 6 class V	4.03267	0.0286235	195
TUBG1	tubulin, gamma 1	1.93564	0.0199865	160
TUFT1	tuftelin 1	1.93564	0.0143999	270
TWIST1	twist family bHLH transcription factor 1	3.31284	0.00764	418
UBC	ubiquitin C	1.94669	0.002548	318
UBE2E2	ubiquitin-conjugating enzyme E2E 2	2.13449	0.0163926	197
UBE2H	ubiquitin-conjugating enzyme E2H	1.75446	0.018154	340
UBTF	upstream binding transcription factor, RNA polymerase I	1.25632	0.0353269	925
UFC1	ubiquitin-fold modifier conjugating enzyme 1	1.84873	0.0174677	439
UGCG	UDP-glucose ceramide glucosyltransferase	2.83253	0.0195441	231
USP1	ubiquitin specific peptidase 1	1.81663	0.039875	618
USP48	ubiquitin specific peptidase 48	1.30376	0.0175354	170
VCL	vinculin	2.31589	0.00565422	412
VCP	valosin containing protein	1.73273	0.021548	359
VWF	von Willebrand factor	3.94533	0.0436118	343
WASL	Wiskott-Aldrich syndrome-like	1.54644	0.0181938	212
WDTC1	WD and tetratricopeptide repeats 1	1.97946	0.0171052	325
WEE1	WEE1 homolog (S. pombe)	2.49126	0.0287792	491
WHSC1	Wolf-Hirschhorn syndrome candidate 1	1.92299	0.0116552	357
WNT2B	v-myb avian myeloblastosis viral oncogene homolog	1.83537	0.04693	267
WNT6	wingless-type MMTV integration site family, member 5A	2.65565	0.0461612	229
WNT9B	wingless-type MMTV integration site family, member 9B	3.94895	0.00401521	256
YAP1	Yes-associated protein 1	1.60711	0.04251	652
YAP1	Yes-associated protein 1	1.6985	0.040852	197
YWHAB	tyrosine 3-monooxygenase/tryptophan 5-monooxygenase activation protein, beta polypeptide	1.50722	0.0194651	210
YY1	YY1 transcription factor	1.56821	0.0148805	983
ZAP70	zeta-chain (TCR) associated protein kinase 70kDa	3.05583	0.0490747	392
ZBTB16	zinc finger and BTB domain containing 16	3.61615	0.02829	872
ZBTB17	zinc finger and BTB domain containing 17	1.26603	0.0461296	999
ZBTB32	zinc finger and BTB domain containing 32	1.65023	0.0215649	405
ZBTB40	zinc finger and BTB domain containing 40	2.12865	0.0421156	170
ZBTB7A	zinc finger and BTB domain containing 7A	2.00144	0.0364043	197
ZEB2	zinc finger E-box binding homeobox 2	1.62381	0.0651249	390
ZFHX3	zinc finger homeobox 3	1.55961	0.0197327	288
ZFP36L1	zinc finger protein 36, C3H type-like 1	2.33413	0.0176692	912
ZMIZ1	zinc finger, MIZ-type containing 1	1.61639	0.0184264	241
ZNF703	zinc finger protein 703	2.65958	0.021452	345
ZNF704	zinc finger protein 704	1.72589	0.08547	160
ZYX	zyxin	1.60793	0.0189872	166
ZZEF1	zinc finger, ZZ-type with EF-hand domain 1	2.03498	0.0179663	170
Genes with lower expression in polyploid vs diploid heart and liver
G_SYMB	Gene Comment	Ploid/Dipl fold_Dif	P-value	Stringency
ACACB	acetyl-CoA carboxylase beta	0.495786	0.0281421	170
ACBD4	acyl-CoA binding domain containing 4	0.432805	0.0193018	175
ACHE	acetylcholinesterase	0.205325	0.0199001	196
AMBP	alpha-1-microglobulin/bikunin precursor	0.304262	0.0272807	167
ANPEP	alanyl (membrane) aminopeptidase	0.292212	0.0201048	330
APAF1	apoptotic peptidase activating factor 1	0.663934	0.0228363	605
ARHGEF28	Rho guanine nucleotide exchange factor (GEF) 28	0.0979592	0.00458134	160
ASPH	aspartate beta-hydroxylase	0.391336	0.000490107	156
ATP2A3	ATPase, Ca++ transporting, ubiquitous	0.33139	0.0123623	227
BACE1	beta-site APP-cleaving enzyme 1	0.430359	0.03131	299
BCL2L11	BCL2-like 11 (apoptosis facilitator)	0.301868	0.0414556	469
BHLHA15	basic helix-loop-helix family, member a15	0.123238	0.0330348	402
BIRC2	baculoviral IAP repeat containing 2	0.497267	0.0480975	527
BLNK	B-cell linker	0.118579	0.038036	213
CAMK1	calcium/calmodulin-dependent protein kinase I	0.301898	0.00213471	163
CAMK2D	calcium/calmodulin-dependent protein kinase II delta	0.303877	0.0152367	261
CAMK2G	calcium/calmodulin-dependent protein kinase II gamma	0.280218	0.0164039	167
CAND2	cullin-associated and neddylation-dissociated 2 (putative)	0.20189	0.049542	216
CAV1	caveolin 1, caveolae protein, 22kDa	0.381121	0.0389064	838
CCNG1	cyclin G1	0.14233	0.018824	863
CD2	CD2 molecule	0.271175	0.0436764	290
CD22	CD22 molecule	0.501866	0.0219093	412
CD36	CD36 molecule (thrombospondin receptor)	0.71458	0.03896	284
CD48	CD48 molecule	0.489115	0.0165437	197
CD5	CD5 molecule	0.255567	0.0118917	472
CD79A	CD79a molecule, immunoglobulin-associated alpha	0.253954	0.0197398	501
CD8A	CD8a molecule	0.288894	0.0448566	581
CDC42EP1	CDC42 effector protein (Rho GTPase binding) 1	0.2548	0.0451221	170
CDC42EP1	CDC42 effector protein (Rho GTPase binding) 1	CDC42 effector protein (Rho GTPase binding) 1	0.01895	534
CDH1	cadherin 1, type 1, E-cadherin (epithelial)	0.320291	0.0453801	948
CFP	complement factor properdin	0.43625	0.0175885	159
CHEK2	checkpoint kinase 2	0.304144	0.0237445	897
CREM	cAMP responsive element modulator	3.32746	0.0326888	361
CTSD	cathepsin D	0.677269	0.102619	566
CYTH1	cytohesin 1	0.366763	0.0315859	215
DAO	D-amino-acid oxidase	0.0588844	0.0165015	197
DIABLO	diablo, IAP-binding mitochondrial protein	0.369908	0.00421259	293
DIP2B	DIP2 disco-interacting protein 2 homolog B (Drosophila)	0.374947	0.00885009	173
DSP	desmoplakin	0.405766	0.00245251	234
ECHS1	enoyl CoA hydratase, short chain, 1, mitochondrial	0.102962	0.00318158	295
EHBP1	EH domain binding protein 1	0.156806	0.00140304	197
EID2	EP300 interacting inhibitor of differentiation 2	0.235194	0.0445371	223
ELAVL1	ELAV (embryonic lethal, abnormal vision, Drosophila)-like 1 (Hu antigen R)	0.698791	0.015733	931
EML4	echinoderm microtubule associated protein like 4	0.481128	0.0473519	163
ENC1	ectodermal-neural cortex 1 (with BTB-like domain)	0.235775	0.0039814	164
ENO3	enolase 3 (beta, muscle)	0.12602	0.0382947	533
EPO	erythropoietin	0.211422	0.0162845	361
ETFA	electron-transfer-flavoprotein, alpha polypeptide	0.690195	0.0262309	188
EXOC4	exocyst complex component 4	0.628277	0.0185032	266
EXOSC8	exosome component 8	0.673567	0.0186077	196
EXT1	exostosin 1	0.634482	0.0213918	235
FAM195A	family with sequence similarity 195, member A	0.583119	0.0151752	182
G3BP1	GTPase activating protein (SH3 domain) binding protein 1	0.625868	0.0257801	206
GAA	glucosidase, alpha; acid	0.606711	0.029	203
GCK	glucokinase (hexokinase 4)	0.263606	0.0167186	284
GNAO1	guanine nucleotide binding protein (G protein), alpha activating activity polypeptide O	0.166162	0.0180619	163
GP1BA	glycoprotein Ib (platelet), alpha polypeptide	0.186309	0.0396439	171
GPAM	glycerol-3-phosphate acyltransferase, mitochondrial	0.206708	0.0154796	900
GRB10	growth factor receptor-bound protein 10	0.261865	0.00726036	348
GZMM	granzyme M (lymphocyte met-ase 1)	0.102185	0.0372545	185
HCCS	holocytochrome c synthase	0.67859	0.0161084	163
HDAC3	histone deacetylase 3	0.598862	0.0163476	995
HELZ	helicase with zinc finger	0.597028	0.0229511	296
HP	Haptoglobin	0.329856	0.002541	163
HRC	histidine rich calcium binding protein	0.258995	0.0174532	163
IFIT2	interferon-induced protein with tetratricopeptide repeats 2	0.227944	0.0430525	165
IFT43	intraflagellar transport 43 homolog (Chlamydomonas)	0.35055	0.0150275	358
IFT88	intraflagellar transport 88 homolog (Chlamydomonas)	0.580493	0.0175131	163
IKZF3	IKAROS family zinc finger 3 (Aiolos)	0.294296	0.0202714	834
IL16	interleukin 16	0.407999	0.0154138	213
IL2RB	interleukin 2 receptor, beta	0.269481	0.017456	920
IL2RG	interleukin 2 receptor, gamma	0.30054	0.018541	929
IL7	interleukin 7	0.331039	0.0127964	866
INPP5E	inositol polyphosphate-5-phosphatase, 72 kDa	0.61056	0.0159272	151
ITGAL	integrin, alpha L (antigen CD11A (p180), lymphocyte function-associated antigen 1; alpha polypeptide)	0.55717	0.0339222	294
ITGAL	integrin, alpha L (antigen CD11A (p180), lymphocyte function-associated antigen 1; alpha polypeptide)	0.55717	0.0339222	294
KCNJ3	potassium inwardly-rectifying channel, subfamily J, member 3	0.0619944	0.0313419	177
KIF12	kinesin family member 12	0.199631	0.0038143	170
KRT7	keratin 7	0.292431	0.016157	216
LBR	lamin B receptor	0.395362	0.0257872	370
LCK	lymphocyte-specific protein tyrosine kinase	0.38159	0.0368217	954
LIG1	ligase I, DNA, ATP-dependent	0.575727	0.0358438	222
LMO7	LIM domain 7	0.418773	0.034238	170
LRRK2	leucine-rich repeat kinase 2	0.204674	0.0160791	258
LSP1	lymphocyte-specific protein 1	0.394693	0.024563	163
LY6E	lymphocyte antigen 6 complex, locus E	0.560843	0.0279224	195
MAD1L1	MAD1 mitotic arrest deficient-like 1 (yeast)	0.629462	0.0160047	226
MAML3	mastermind-like 3 (Drosophila)	0.391921	0.0274653	900
MED16	mediator complex subunit 16	0.514449	0.0123703	999
MEF2A	myocyte enhancer factor 2A	0.6542	0.0236549	218
MEF2A	myocyte enhancer factor 2A	0.18258	0.012589	314
MEF2C	myocyte enhancer factor 2C	0.689855	0.048954	320
METAP2	methionyl aminopeptidase 2	0.60981	0.0237024	200
MKKS	McKusick-Kaufman syndrome	0.568974	0.0196288	214
MTM1	myotubularin 1	0.44213	0.0214214	195
MYO3B	myosin IIIB	0.58205	0.0487614	185
MYO3B	myosin IIIB	0.4845	0.04895	218
MYO5A	myosin VA (heavy chain 12, myoxin)	0.5683	0.0392845	299
MYO5A	myosin VA (heavy chain 12, myoxin)	0.4265	0.036954	321
NCAPD3	non-SMC condensin II complex, subunit D3	0.663666	0.0567593	175
NFATC2	nuclear factor of activated T-cells, cytoplasmic, calcineurin-dependent 2	0.105525	0.00505105	438
NFIA	nuclear factor I/A	0.551057	0.0237869	158
NHLRC1	NHL repeat containing 1	0.182055	0.048365	163
NME2	NME/NM23 nucleoside diphosphate kinase 2	0.620839	0.0169685	991
NOL11	nucleolar protein 11	0.486798	0.039782	175
NPPA	natriuretic peptide A	0.0863887	0.070728	219
NR3C2	nuclear receptor subfamily 3, group C, member 2	0.582324	0.0177621	212
NRIP1	nuclear receptor interacting protein 1	0.467238	0.0209972	198
NTF3	neurotrophin 3	0.230304	0.0168666	206
PAK2	p21 protein (Cdc42/Rac)-activated kinase 2	0.686145	0.042043	971
PAK1	p21 protein (Cdc42/Rac)-activated kinase 1	0.2	0.00012548	834
PARP2	poly (ADP-ribose) polymerase 2	0.666441	0.0176091	181
PCK2	phosphoenolpyruvate carboxykinase 2 (mitochondrial)	0.222166	0.000880527	294
PDSS1	prenyl (decaprenyl) diphosphate synthase, subunit 1	0.361591	0.0404229	260
PHB2	prohibitin 2	0.644725	0.0162126	211
PHF10	PHD finger protein 10	0.576754	0.0185305	197
PHLPP1	PH domain and leucine rich repeat protein phosphatase 1	0.389052	0.0444213	167
PLEK	pleckstrin	0.518361	0.0393715	472
PLEK	pleckstrin	0.518361	0.0393715	472
PLOD2	procollagen-lysine, 2-oxoglutarate 5-dioxygenase 2	0.172943	0.0394322	185
PMEL	premelanosome protein	0.173375	0.0213284	198
POLD1	polymerase (DNA directed), delta 1, catalytic subunit	0.547103	0.0365509	307
PPARGC1A	peroxisome proliferator-activated receptor gamma, coactivator 1 alpha	0.379994	0.0137656	163
PPP2R1B	protein phosphatase 2, regulatory subunit A, beta	0.412388	0.0248201	730
PRKCA	protein kinase C, alpha	0.34083	0.0272118	330
PTPN7	protein tyrosine phosphatase, non-receptor type 7	0.273875	0.00655042	163
PYGB	phosphorylase, glycogen; brain	0.25731	0.0317252	180
RAB11FIP5	RAB11 family interacting protein 5 (class I)	0.18934	0.0227731	169
RAC2	ras-related C3 botulinum toxin substrate 2 (rho family, small GTP binding protein Rac2)	0.424543	0.523894	715
RAP1GAP	RAP1 GTPase activating protein	0.499445	0.00268875	152
RB1	retinoblastoma 1	0.631554	0.0412557	986
RBL2	retinoblastoma-like 2	0.60915	0.0418838	238
REEP5	receptor accessory protein 5	0.193729	0.0282291	224
RFC1	replication factor C (activator 1) 1, 145kDa	0.40819	0.0223943	310
RFC4	replication factor C (activator 1) 4, 37kDa	0.515572	0.0813831	362
RND2	Rho family GTPase 2	0.442331	0.0192782	622
RND3	Rho family GTPase 3	0.347025	0.0470314	807
RPS6KA3	ribosomal protein S6 kinase, 90kDa, polypeptide 3	0.427138	0.0173556	510
RTN2	reticulon 2	0.133842	0.0291764	204
SARS2	seryl-tRNA synthetase 2, mitochondrial	0.342725	0.0489652	203
SCARB1	scavenger receptor class B, member 1	0.511479	0.0165091	169
SDC1	syndecan 1	0.142343	0.0205349	471
SDHAF2	succinate dehydrogenase complex assembly factor 2	0.602266	0.0129221	242
SEC24B	SEC24 family, member B (S. cerevisiae)	0.494434	0.012065	158
SETD7	SET domain containing (lysine methyltransferase) 7	0.299259	0.032701	173
SH3BP4	SH3-domain binding protein 4	0.231016	0.0219264	170
SH3KBP1	SH3-domain kinase binding protein 1	0.344046	0.0086051	189
SHMT1	serine hydroxymethyltransferase 1 (soluble)	0.53839	0.0175241	915
SLC11A2	solute carrier family 11 (proton-coupled divalent metal ion transporters), member 2	0.634736	0.0181892	234
SLC25A10	solute carrier family 25 (mitochondrial carrier; dicarboxylate transporter), member 10	0.626508	0.0589654	170
SLC25A11	solute carrier family 25 (mitochondrial carrier; oxoglutarate carrier), member 11	0.554339	0.0367475	160
SLC25A4	solute carrier family 25 (mitochondrial carrier; adenine nucleotide translocator), member 4	0.23943	0.011006	160
SMARCD1	SWI/SNF related, matrix associated, actin dependent regulator of chromatin, subfamily d, member 1	0.374296	0.0302082	159
SMC6	structural maintenance of chromosomes 6	0.33401	0.00956773	155
SMOX	spermine oxidase	0.427022	0.0300587	179
SMTN	smoothelin	0.71755	0.0454526	215
SPN	sialophorin	0.34515	0.0458891	242
SYC	spleen tyrosine kinase	0.412589	0.0285455	246
TBC1D4	TBC1 domain family, member 4	0.317443	0.0169759	195
TCEA3	transcription elongation factor A (SII), 3	0.39626	0.0268855	158
TFPI	tissue factor pathway inhibitor (lipoprotein-associated coagulation inhibitor)	0.170126	0.036878	192
TIAM1	T-cell lymphoma invasion and metastasis 1	0.229817	0.032964	703
TIMELESS	timeless homolog (Drosophila)	0.258981	0.00674549	196
TLR3	toll-like receptor 3	0.276496	0.0449138	230
TMPRSS2	transmembrane protease, serine 2	0.214538	0.0202389	459
TNFSF13B	tumor necrosis factor (ligand) superfamily, member 13b	0.326305	0.0179554	865
TNIK	TRAF2 and NCK interacting kinase	0.490517	0.0315839	900
TOX3	TOX high mobility group box family member 3	0.0680406	0.000244107	163
TP63	tumor protein p63	0.142526	0.0207539	436
TPD52	tumor protein D52	0.395164	0.0429788	822
TPST2	tyrosylprotein sulfotransferase 2	0.505178	0.0174561	197
TRAF2	TNF receptor-associated factor 2	0.639372	0.0305706	216
TRAF3	TNF receptor-associated factor 3	0.533447	0.0181725	306
TRPV4	transient receptor potential cation channel, subfamily V, member 4	0.120227	0.00726073	263
UBE2E3	ubiquitin-conjugating enzyme E2E 3	0.732241	0.0325357	183
UNG	uracil-DNA glycosylase	0.34785	0.0112154	394
USP28	ubiquitin specific peptidase 28	0.452099	0.0263132	932
VAV2	vav 2 guanine nucleotide exchange factor	0.516619	0.0321336	215
VPS52	vacuolar protein sorting 52 homolog (S. cerevisiae)	0.651238	0.0215376	167
WNT5A	wingless-type MMTV integration site family, member 5A	0.120891	0.0244421	938
XRN1	5'-3' exoribonuclease 1	0.522109	0.017879	286
ZFAND5	zinc finger, AN1-type domain 5	0.577734	0.0168731	292
ZFP1	zinc finger protein 1 homolog (mouse)	0.314818	0.021459	865
ZMYM4	zinc finger, MYM-type 4	0.63397	0.0297022	311
JUP	junction plakoglobin	0.137953	0.001236	219
EPHA1	EPH receptor A1	0.624354	0.04589	208
SYK	spleen tyrosine kinase	0.324638	0.0065941	871
CA2	carbonic anhydrase II	0.365342	0.0036259	402
MBP	myelin basic protein	0.47916	0.0054698	510
* Brawand, et al., Nature. 2011 Oct 19;478(7369):343-8. doi: 10.1038/nature10532.
** Skazarchuk, et al., 2015. STRING v10:
Nucleic Acids Res. 2015 Jan;43 (Database issue):D447-52. doi: 10.1093/nar/gku1003.
