# Supplementary material for: Somatic polyploidy is associated with the upregulation of c-MYC interacting genes and EMT-like signature
Source: Oncotarget. 2016 Sep 19;7(46):75235–60. doi: 10.18632/oncotarget.12118 (PMC5342737; doi:10.18632/oncotarget.12118)
Supplement: Supplementary file 4 [file oncotarget-07-75235-s004.xls]

## Sheet: match_21_10_2015_placenta
Supplementary Table 3: Ploidy associated genes in c-Myc interactome
of decidua 4n/2n cells obtained by gene by gene transcriptome comparison
Column A: official gene symbol
Column B: NCBI gene description
Column C: gene expression fold difference between 4n vs 2n early mouse decidua cells*
Column D: p-value
Column E: Myc- intraction stringency with a gene determined using String Data Base **
Genes with higher expression in 4n vs 2n cells
symb	annot	fold_abs	P	string10_stringency
A2m	alpha-2-macroglobulin	3.447	0.00489	171
Aasdhppt	aminoadipate-semialdehyde dehydrogenase-phosphopantetheinyl transferase	2.051	0.00054038	227
Aass	aminoadipate-semialdehyde synthase	1.35	0.034072	160
Abcb8	ATP-binding cassette, sub-family B (MDR/TAP), member 8	1.488	0.0075426	199
Abcd3	ATP-binding cassette, sub-family D (ALD), member 3	1.286	9.85e-05	216
Abcd4	ATP-binding cassette, sub-family D (ALD), member 4	1.789	0.0049618	203
Abi2	abl-interactor 2	1.255	0.025342	215
Abi3bp	ABI gene family, member 3 (NESH) binding protein	1.445	0.00064442	160
Acaca	acetyl-Coenzyme A carboxylase alpha	1.984	0.0050088	250
Acacb	acetyl-Coenzyme A carboxylase beta	1.109	0.0138958	170
Acbd4	acyl-Coenzyme A binding domain containing 4	1.563	0.00062594	175
Aco1	aconitase 1	1.557	0.0002895	284
Aco2	aconitase 2, mitochondrial	2.701	5.41e-05	207
Acot1	acyl-CoA thioesterase 1	2.643	6.34e-05	311
Acot2	acyl-CoA thioesterase 2	2.234	0.0080826	311
Acp1	acid phosphatase 1, soluble	1.548	9.78e-05	163
Actl6a	actin-like 6A	1.294	0.035644	993
Adcy2	adenylate cyclase 2	3.406	1.34e-05	163
Adcy3	adenylate cyclase 3	1.546	0.005079	159
Adcy5	adenylate cyclase 5	1.622	0.0032102	163
Aff2	AF4/FMR2 family, member 2	2.817	0.0008425	282
Aga	aspartylglucosaminidase	1.853	5.77e-05	159
Agk	acylglycerol kinase	1.517	0.00132072	170
Agpat1	1-acylglycerol-3-phosphate O-acyltransferase 1 (lysophosphatidic acid acyltransferase, alpha)	1.533	0.00195288	170
Ahi1	Abelson helper integration site 1	1.479	0.04852	165
Ahnak	AHNAK nucleoprotein (desmoyokin)	1.567	0.0035428	258
Ahnak2	AHNAK nucleoprotein 2	3.582	0.0025306	170
Aifm1	apoptosis-inducing factor, mitochondrion-associated 1	2.575	0.000176258	229
Aimp2	aminoacyl tRNA synthetase complex-interacting multifunctional protein 2	1.928	4.2e-05	254
Ak2	adenylate kinase 2	1.531	0.00144896	163
Akap1	A kinase (PRKA) anchor protein 1	1.855	0.002071	163
Akt1s1	AKT1 substrate 1 (proline-rich)	1.741	0.00126096	215
Akt2	thymoma viral proto-oncogene 2	1.605	0.0062612	480
Aktip	thymoma viral proto-oncogene 1 interacting protein	1.275	0.0193078	196
Alas1	aminolevulinic acid synthase 1	1.86	0.00126614	163
Aldh18a1	aldehyde dehydrogenase 18 family, member A1	1.798	0.0020034	199
Aldh1b1	aldehyde dehydrogenase 1 family, member B1	2.042	0.0033938	160
Aldh9a1	aldehyde dehydrogenase 9, subfamily A1	2.23	0.00031234	900
Aldoa	aldolase A, fructose-bisphosphate	1.615	0.00146078	244
Alpl	alkaline phosphatase, liver/bone/kidney	1.909	0.00153746	508
Alyref	Aly/REF export factor	1.304	0.0040332	361
Amacr	alpha-methylacyl-CoA racemase	1.193	0.02824	197
Amer1	APC membrane recruitment 1	2.547	0.0016237	158
Amfr	autocrine motility factor receptor	1.196	0.0077784	212
Amotl2	angiomotin-like 2	1.287	0.0004174	206
Angpt1	angiopoietin 1	1.609	0.0042148	292
Angpt2	angiopoietin 2	3.313	0.003257	241
Angptl4	angiopoietin-like 4	1.732	0.00078236	637
Anln	anillin, actin binding protein	3.631	0.00067748	159
Anpep	alanyl (membrane) aminopeptidase	3.215	0.00032312	330
Anxa2	annexin A2	1.578	0.0034932	410
Ap2a1	adaptor-related protein complex 2, alpha 1 subunit	1.504	0.01022	180
Ap4b1	adaptor-related protein complex AP-4, beta 1	1.337	0.0057768	170
Apeh	acylpeptide hydrolase	1.394	0.0127014	206
Apex1	apurinic/apyrimidinic endonuclease 1	2.251	0.0002611	307
Aplf	aprataxin and PNKP like factor	2.133	0.0022458	201
Aplp1	amyloid beta (A4) precursor-like protein 1	1.202	0.0117726	196
Aprt	adenine phosphoribosyl transferase	1.29	0.0183054	267
Ar	androgen receptor	3.24	8.62e-05	926
Araf	v-raf murine sarcoma 3611 viral oncogene homolog	1.262	0.0064504	370
Arcn1	archain 1	1.27	0.00115102	180
Arf1	ADP-ribosylation factor 1	1.189	0.032356	669
Arf3	ADP-ribosylation factor 3	1.468	0.0009009	273
Arhgap1	Rho GTPase activating protein 1	1.276	0.0164716	177
Arhgap35	Rho GTPase activating protein 35	1.324	0.014904	196
Arhgef10	Rho guanine nucleotide exchange factor (GEF) 10	1.305	0.0081546	290
Arhgef17	Rho guanine nucleotide exchange factor (GEF) 17	1.568	0.0174094	270
Arntl	aryl hydrocarbon receptor nuclear translocator-like	1.477	0.0010424	288
Arpc1a	actin related protein 2/3 complex, subunit 1A	1.602	2.69e-05	206
Ash2l	ash2 (absent, small, or homeotic)-like (Drosophila)	1.836	0.00115236	906
Asns	asparagine synthetase	3.029	0.00066892	213
Asph	aspartate-beta-hydroxylase	1.461	0.0084826	156
Aspm	asp (abnormal spindle)-like, microcephaly associated (Drosophila)	1.766	0.020188	170
Aspscr1	alveolar soft part sarcoma chromosome region, candidate 1 (human)	1.552	0.00135652	167
Atad2	ATPase family, AAA domain containing 2	1.613	0.0070126	679
Atad3a	ATPase family, AAA domain containing 3A	2.9	6.37e-05	207
Atic	5-aminoimidazole-4-carboxamide ribonucleotide formyltransferase/IMP cyclohydrolase	2.237	0.000179378	301
Atm	ataxia telangiectasia mutated	1.681	0.0196852	698
Atp1a1	ATPase, Na+/K+ transporting, alpha 1 polypeptide	1.518	0.0047418	160
Atp2a2	ATPase, Ca++ transporting, cardiac muscle, slow twitch 2	1.869	0.00033892	327
Atp5b	ATP synthase, H+ transporting mitochondrial F1 complex, beta subunit	2.247	2.28e-05	208
Atp5c1	ATP synthase, H+ transporting, mitochondrial F1 complex, gamma polypeptide 1	1.655	0.00123364	240
Atp5d	ATP synthase, H+ transporting, mitochondrial F1 complex, delta subunit	2.426	0.0011378	167
Atp5j2	ATP synthase, H+ transporting, mitochondrial F0 complex, subunit F2	1.489	0.00060382	240
Atp5o	ATP synthase, H+ transporting, mitochondrial F1 complex, O subunit	1.628	0.002318	163
Atp6v1h	ATPase, H+ transporting, lysosomal V1 subunit H	1.185	0.0133566	180
Atp7b	ATPase, Cu++ transporting, beta polypeptide	1.764	0.0092632	234
Atp8b1	ATPase, class I, type 8B, member 1	2.721	0.00022674	284
Atrip	ATR interacting protein	1.253	0.0179842	242
Auh	AU RNA binding protein/enoyl-coenzyme A hydratase	1.952	0.00023422	271
Aurka	aurora kinase A	2.803	0.00164928	416
Aurkb	aurora kinase B	2.32	0.00091624	361
Axin1	axin 1	1.199	0.042182	996
Axin2	axin2	1.267	0.04022	903
Bace1	beta-site APP cleaving enzyme 1	1.808	0.0034712	299
Bag1	BCL2-associated athanogene 1	1.47	0.02366	414
Bag4	BCL2-associated athanogene 4	1.497	0.00143788	163
Bag5	BCL2-associated athanogene 5	1.189	0.043822	196
Banf1	barrier to autointegration factor 1	1.853	0.0004569	447
BAX	BCL2-associated X protein	1.2169	0.038928	938
BCAR1	breast cancer anti-estrogen resistance 1	1.257	0.028618	343
Bcat1	branched chain aminotransferase 1, cytosolic	2.154	0.026796	984
Bcat2	branched chain aminotransferase 2, mitochondrial	1.305	0.000179776	271
Bcl2l1	BCL2-like 1	1.546	0.003035	962
Bcl2l2	BCL2-like 2	1.418	0.025238	405
Bcl7a	B cell CLL/lymphoma 7A	1.373	0.012593	248
Bcl7c	B cell CLL/lymphoma 7C	1.524	0.0022718	279
Bcl9	B cell CLL/lymphoma 9	1.289	0.038636	262
Bcl9l	B cell CLL/lymphoma 9-like	1.38	0.006765	916
Bdnf	brain derived neurotrophic factor	1.531	0.0065904	325
Bet1	blocked early in transport 1 homolog (S. cerevisiae)	1.506	0.039654	160
Birc2	baculoviral IAP repeat-containing 2	1.17	0.040458	527
Birc5	baculoviral IAP repeat-containing 5	2.351	0.0076814	993
Bmi1	Bmi1 polycomb ring finger oncogene	1.521	0.0151612	990
Bmp2	bone morphogenetic protein 2	9.38	0.004306	855
BMP7	bone morphogenetic protein 7	1.146	0.2632	284
Bnip3	BCL2/adenovirus E1B interacting protein 3	1.967	0.0014392	234
Bok	BCL2-related ovarian killer	1.439	0.020166	218
Brca1	breast cancer 1	2.254	0.0091802	997
Brca1	breast cancer 1	2.6985	0.00027361	997
Brca2	breast cancer 2	1.641	0.04476	581
Brd3	bromodomain containing 3	1.383	0.006828	273
Bre	brain and reproductive organ-expressed protein	1.317	0.007893	187
Brip1	BRCA1 interacting protein C-terminal helicase 1	1.581	0.022636	197
Btc	betacellulin, epidermal growth factor family member	1.092	0.024464	242
Bub1	budding uninhibited by benzimidazoles 1 homolog (S. cerevisiae)	2.931	0.0003705	386
Bub1b	budding uninhibited by benzimidazoles 1 homolog, beta (S. cerevisiae)	2.756	0.00042544	302
Bub3	budding uninhibited by benzimidazoles 3 homolog (S. cerevisiae)	1.413	0.0125898	197
C1qbp	complement component 1, q subcomponent binding protein	2.916	2.67e-05	395
C2	complement component 2 (within H-2S)	3.036	0.0023736	183
CA3	carbonic anhygrase 3	1.2047	0.0321546	197
Cacna1g	calcium channel, voltage-dependent, T type, alpha 1G subunit	1.435	0.040734	151
Cad	carbamoyl-phosphate synthetase 2, aspartate transcarbamylase, and dihydroorotase	3.732	0.00058212	958
Cald1	caldesmon 1	2.226	4.62e-05	185
Calm2	calmodulin 2	1.213	0.04643	254
Calm3	calmodulin 3	1.377	0.0061516	366
Calr	calreticulin	1.546	0.00128216	356
Calu	calumenin	1.669	0.0020532	250
Camk1g	calcium/calmodulin-dependent protein kinase I gamma	1.066	0.027782	167
Camk2d	calcium/calmodulin-dependent protein kinase II, delta	1.122	0.0163424	261
Camk2g	calcium/calmodulin-dependent protein kinase II gamma	1.675	0.0005594	167
Canx	calnexin	1.403	0.00040838	455
Carm1	coactivator-associated arginine methyltransferase 1	1.253	0.041612	679
Casp12	caspase 12	3.387	1.14e-05	163
Casr	calcium-sensing receptor	1.176	0.046236	347
Cbx1	chromobox 1	1.442	0.0043938	163
Cbx2	chromobox 2	2.799	0.0025784	163
Cbx3	chromobox 3	1.891	0.000473	165
Cbx4	chromobox 4	1.427	0.043252	163
Cbx8	chromobox 8	1.973	0.0093194	209
Ccar1	cell division cycle and apoptosis regulator 1	1.368	0.0146068	856
Ccdc6	coiled-coil domain containing 6	1.358	0.0160588	163
Ccna1	cyclin A1	1.275	0.012564	852
Ccna2	cyclin A2	2.825	0.0013952	461
Ccnb1	cyclin B1	4.669	0.00026344	996
Ccnb2	cyclin B2	1.662	0.00188876	300
Ccnd3	cyclin D3	1.168	0.082494	923
Ccne1	cyclin E1	3.713	0.0006474	973
Ccne2	cyclin E2	2.448	0.0090206	986
Ccnf	cyclin F	2.623	0.0081808	179
Ccnh	cyclin H	1.339	0.0052902	686
Cct2	chaperonin containing Tcp1, subunit 2 (beta)	1.64	0.00048338	152
Cct3	chaperonin containing Tcp1, subunit 3 (gamma)	2.527	7.22e-05	315
Cct4	chaperonin containing Tcp1, subunit 4 (delta)	1.355	0.002399	168
Cct5	chaperonin containing Tcp1, subunit 5 (epsilon)	1.69	0.00053118	180
Cct6a	chaperonin containing Tcp1, subunit 6a (zeta)	2.347	1.81e-05	160
Cct8	chaperonin containing Tcp1, subunit 8 (theta)	1.698	0.002008	153
Cd2ap	CD2-associated protein	1.933	0.0048044	207
Cd55	CD55 antigen	5.842	0.00164448	163
Cd63	CD63 antigen	3.854	0.00121924	205
Cd81	CD81 antigen	1.263	0.03891	210
Cda	cytidine deaminase	1.538	0.0150732	503
Cdc20	cell division cycle 20	2.155	0.0032036	360
Cdc25a	cell division cycle 25A	1.308	0.021094	994
Cdc25b	cell division cycle 25B	1.643	0.00089438	459
Cdc25c	cell division cycle 25C	2.059	0.0008019	501
Cdc26	cell division cycle 26	1.155	0.0113602	170
Cdc27	cell division cycle 27	1.369	0.0092964	158
Cdc37	cell division cycle 37	1.462	0.00179402	168
Cdc45	cell division cycle 45	2.393	0.00024082	207
Cdc6	cell division cycle 6	1.912	0.00093162	951
Cdc7	cell division cycle 7 (S. cerevisiae)	2.001	0.0074038	215
Cdca7	cell division cycle associated 7	1.467	0.0024518	941
Cdca7l	cell division cycle associated 7 like	1.999	0.00116146	935
Cdca8	cell division cycle associated 8	2.643	0.0044912	210
Cdh2	cadherin 2	1.511	0.0008818	889
Cdh3	cadherin 3	2.886	0.0013182	171
Cdk1	cyclin-dependent kinase 1	3.001	0.00042754	862
CDK1	cyclin-dependent kinase 1	3.125	0.00014896	862
Cdk10	cyclin-dependent kinase 10	1.537	0.0050948	191
Cdk16	cyclin-dependent kinase 16	1.769	7.27e-05	501
Cdk2	cyclin-dependent kinase 2	1.443	0.00059328	985
Cdk4	cyclin-dependent kinase 4	2.497	2.68e-06	997
Cdk7	cyclin-dependent kinase 7	1.841	0.0020928	380
Cdk8	cyclin-dependent kinase 8	1.282	0.041428	679
Cdkn1c	cyclin-dependent kinase inhibitor 1C (P57)	3.502	2.04e-05	731
Cdkn2c	cyclin-dependent kinase inhibitor 2C (p18, inhibits CDK4)	1.718	0.0007469	472
Cdt1	chromatin licensing and DNA replication factor 1	1.694	0.002997	242
Cdv3	carnitine deficiency-associated gene expressed in ventricle 3	1.192	0.008847	170
Cenpa	centromere protein A	1.148	0.038976	163
Cenpe	centromere protein E	2.195	0.0057452	201
Cenpf	centromere protein F	2.047	0.000813	252
Cenph	centromere protein H	2.856	0.003496	163
Cenpi	centromere protein I	2.639	0.0065478	163
Cep55	centrosomal protein 55	2.302	0.00124976	204
Cerk	ceramide kinase	1.763	0.0050808	158
Cetn3	centrin 3	1.356	0.0144826	284
Chaf1b	chromatin assembly factor 1, subunit B (p60)	1.943	0.0033438	170
Chat	choline acetyltransferase	1.429	0.0063952	163
Chchd3	coiled-coil-helix-coiled-coil-helix domain containing 3	1.919	0.00144588	170
Chd4	chromodomain helicase DNA binding protein 4	1.225	0.0090576	343
Chek1	checkpoint kinase 1	3.098	0.0025786	532
Chek2	checkpoint kinase 2	1.537	0.022888	897
Chl1	cell adhesion molecule with homology to L1CAM	5.052	0.008738	288
Chrd	chordin	5.623	9.03e-05	163
Chtf18	CTF18, chromosome transmission fidelity factor 18	1.892	0.00085082	218
Cinp	cyclin-dependent kinase 2 interacting protein	1.853	0.00058824	235
Cish	cytokine inducible SH2-containing protein	1.454	0.033522	398
Ckap4	cytoskeleton-associated protein 4	1.647	0.0054052	185
Ckap5	cytoskeleton associated protein 5	1.445	0.031576	173
Cks1b	CDC28 protein kinase 1b	3.101	0.000118256	282
Cks2	CDC28 protein kinase regulatory subunit 2	1.42	0.0029342	191
Clint1	clathrin interactor 1	1.294	0.0283	196
Clptm1l	CLPTM1-like	1.317	0.00140682	159
Clspn	claspin	2.139	0.0118124	200
Cnbp	cellular nucleic acid binding protein	1.363	0.00073128	198
Cnot11	CCR4-NOT transcription complex, subunit 11	1.28	0.04531	170
Cntn1	contactin 1	1.6	0.0165742	224
Coch	coagulation factor C homolog (Limulus polyphemus)	2.767	0.0125884	225
Col1a1	collagen, type I, alpha 1	3.819	0.00022112	241
Col1a2	collagen, type I, alpha 2	3.965	8.72e-05	918
Commd3	COMM domain containing 3	1.278	0.0113884	211
Comt	catechol-O-methyltransferase	1.199	0.0146592	196
Copg1	coatomer protein complex, subunit gamma 1	1.57	9.79e-05	185
Cops1	COP9 (constitutive photomorphogenic) homolog, subunit 1 (Arabidopsis thaliana)	2.056	0.00040062	394
Cox11	cytochrome c oxidase assembly protein 11	1.52	0.0070046	163
Cox4i1	cytochrome c oxidase subunit IV isoform 1	1.443	0.00199668	263
Cox5a	cytochrome c oxidase subunit Va	1.823	0.002163	169
Cox6c	cytochrome c oxidase subunit VIc	2.059	2.89e-05	163
Cox7a1	cytochrome c oxidase subunit VIIa 1	1.225	0.0114526	223
Cox8a	cytochrome c oxidase subunit VIIIa	1.688	0.00057988	163
Cpeb1	cytoplasmic polyadenylation element binding protein 1	1.388	0.050662	642
Cpsf2	cleavage and polyadenylation specific factor 2	1.328	0.0042372	170
Crabp1	cellular retinoic acid binding protein I	3.512	0.00078294	159
Crip2	cysteine rich protein 2	1.375	0.0068344	254
Cry2	cryptochrome 2 (photolyase-like)	1.598	0.00119536	196
Cryzl1	crystallin, zeta (quinone reductase)-like 1	1.184	0.0173864	163
Cs	citrate synthase	1.552	0.00160392	192
Csde1	cold shock domain containing E1, RNA binding	1.231	0.0154018	920
Cse1l	chromosome segregation 1-like (S. cerevisiae)	1.708	0.00194138	269
Csnk1a1	casein kinase 1, alpha 1	1.574	0.00135896	216
Csnk1d	casein kinase 1, delta	1.344	0.0022332	364
Csnk2a1	casein kinase 2, alpha 1 polypeptide	1.407	0.0019385	973
Csnk2a2	casein kinase 2, alpha prime polypeptide	1.231	0.030954	920
Csnk2b	casein kinase 2, beta polypeptide	1.154	0.040988	200
Cspp1	centrosome and spindle pole associated protein 1	1.942	0.00135822	154
Csrp1	cysteine and glycine-rich protein 1	1.693	0.00879	223
Csrp2	cysteine and glycine-rich protein 2	3.121	0.000120468	207
Ctbp1	C-terminal binding protein 1	1.359	0.0032486	940
Ctbp2	C-terminal binding protein 2	1.302	0.0039004	177
Ctdspl	CTD (carboxy-terminal domain, RNA polymerase II, polypeptide A) small phosphatase-like	2.607	0.00021852	200
Ctnnb1	catenin (cadherin associated protein), beta 1	1.255	0.021662	987
Ctnnd1	catenin (cadherin-associated protein), delta 1	1.275	0.03269	270
Ctr9	Ctr9, Paf1/RNA polymerase II complex component, homolog (S. cerevisiae)	1.881	0.000107658	258
Ctsk	cathepsin K	3.441	0.0061246	196
Ctsl	cathepsin L	1.612	0.0036838	281
Cttn	cortactin	2.747	0.00077622	357
Cul1	cullin 1	1.067	0.036652	902
Cul2	cullin 2	1.449	0.0133658	323
Cul4a	cullin 4A	1.807	0.00306	689
Cul4b	cullin 4B	1.41	0.02248	157
Cul5	cullin 5	1.782	0.000198802	266
Cxcl14	chemokine (C-X-C motif) ligand 14	3.943	6.32e-05	194
Cyc1	cytochrome c-1	2.69	4.72e-05	203
Cycs	cytochrome c, somatic	2.007	0.0181908	330
Cyp11a1	cytochrome P450, family 11, subfamily a, polypeptide 1	7.569	0.0088404	193
Cys1	cystin 1	1.829	0.0049524	163
Dact1	dapper homolog 1, antagonist of beta-catenin (xenopus)	2.124	0.002155	329
Dad1	defender against cell death 1	1.471	0.0014585	179
Dap	death-associated protein	2.298	0.0020938	296
Dapk1	death associated protein kinase 1	1.63	0.0032108	284
Dars2	aspartyl-tRNA synthetase 2 (mitochondrial)	1.555	0.00170642	188
Dbi	diazepam binding inhibitor	1.631	0.00091508	800
Dclk1	doublecortin-like kinase 1	1.723	0.0028158	544
Dcn	decorin	5.234	0.000144518	211
Dcp2	DCP2 decapping enzyme homolog (S. cerevisiae)	1.361	0.03147	179
Dctn1	dynactin 1	1.184	0.0199314	229
Dctn2	dynactin 2	1.405	0.00077912	181
Ddb1	damage specific DNA binding protein 1	2.345	1.31e-05	686
Ddb2	damage specific DNA binding protein 2	1.24	0.0192422	319
Ddr1	discoidin domain receptor family, member 1	2.676	0.00182456	169
Ddt	D-dopachrome tautomerase	1.339	0.0171792	323
Ddx1	DEAD (Asp-Glu-Ala-Asp) box polypeptide 1	2.121	6.28e-05	297
Ddx18	DEAD (Asp-Glu-Ala-Asp) box polypeptide 18	2.044	0.00053932	928
Ddx19b	DEAD (Asp-Glu-Ala-Asp) box polypeptide 19b	1.299	0.0176772	159
Ddx20	DEAD (Asp-Glu-Ala-Asp) box polypeptide 20	1.356	0.011046	339
Ddx21	DEAD (Asp-Glu-Ala-Asp) box polypeptide 21	1.583	0.00126522	182
Ddx41	DEAD (Asp-Glu-Ala-Asp) box polypeptide 41	1.073	0.038852	512
Ddx51	DEAD (Asp-Glu-Ala-Asp) box polypeptide 51	1.405	0.0159946	170
Deaf1	deformed epidermal autoregulatory factor 1 (Drosophila)	1.24	0.029204	175
Decr1	2,4-dienoyl CoA reductase 1, mitochondrial	1.957	0.00024964	505
Decr2	2-4-dienoyl-Coenzyme A reductase 2, peroxisomal	1.559	0.00091058	204
Des	desmin	5.774	0.0028432	241
Dhfr	dihydrofolate reductase	2.631	0.00028004	634
Dhx15	DEAH (Asp-Glu-Ala-His) box polypeptide 15	1.101	0.048904	315
Dhx9	DEAH (Asp-Glu-Ala-His) box polypeptide 9	1.333	0.0086862	352
Diablo	diablo homolog (Drosophila)	1.483	0.008398	293
Dimt1	DIM1 dimethyladenosine transferase 1-like (S. cerevisiae)	1.561	0.03738	160
Dio2	deiodinase, iodothyronine, type II	2.345	0.0021086	163
Dio3	deiodinase, iodothyronine type III	7.759	0.00090014	158
Diras2	DIRAS family, GTP-binding RAS-like 2	1.107	0.0192014	170
Dkc1	dyskeratosis congenita 1, dyskerin	2.301	0.00090504	270
Dkk3	dickkopf homolog 3 (Xenopus laevis)	4.316	5.43e-05	242
Dmap1	DNA methyltransferase 1-associated protein 1	1.153	0.0066128	457
Dmd	dystrophin, muscular dystrophy	1.389	0.00048106	286
Dnaja2	DnaJ (Hsp40) homolog, subfamily A, member 2	1.252	0.045134	169
Dnaja3	DnaJ (Hsp40) homolog, subfamily A, member 3	1.671	0.002652	165
Dnajb11	DnaJ (Hsp40) homolog, subfamily B, member 11	1.302	0.0023368	170
Dnm1	dynamin 1	1.352	0.0161634	215
Dnm1l	dynamin 1-like	1.464	0.005911	163
Dnmt1	DNA methyltransferase (cytosine-5) 1	1.999	0.00060566	509
Dnph1	2'-deoxynucleoside 5'-phosphate N-hydrolase 1	1.888	0.0020232	842
Dock7	dedicator of cytokinesis 7	2.083	0.0012805	170
Dok6	docking protein 6	1.61	0.02871	164
Dpm1	dolichol-phosphate (beta-D) mannosyltransferase 1	1.2	0.031346	327
Dpp4	dipeptidylpeptidase 4	1.375	0.049364	241
Dpt	dermatopontin	2.453	0.0048804	163
Drd4	dopamine receptor D4	2.823	9e-05	196
Drosha	drosha, ribonuclease type III	1.465	0.00086366	418
Dstn	destrin	1.773	0.0084696	163
Dtymk	deoxythymidylate kinase	2.276	4.85e-05	152
Dusp12	dual specificity phosphatase 12	1.337	0.01534	197
Dut	deoxyuridine triphosphatase	2.006	0.0125692	446
Dvl1	dishevelled, dsh homolog 1 (Drosophila)	1.35	0.0120056	349
Dvl2	dishevelled 2, dsh homolog (Drosophila)	1.281	0.024838	239
Dvl3	dishevelled 3, dsh homolog (Drosophila)	1.221	0.020784	917
Dynlrb1	dynein light chain roadblock-type 1	1.262	0.023488	151
E2F4	E2F transcription factor 4	1.166	0.108648	960
E2f5	E2F transcription factor 5	1.522	0.0111164	944
E2f6	E2F transcription factor 6	1.525	0.0069324	357
E2f7	E2F transcription factor 7	2.226	0.0081178	159
E2f8	E2F transcription factor 8	4.994	0.002524	201
Ebna1bp2	EBNA1 binding protein 2	1.591	9.12e-05	814
Echs1	enoyl Coenzyme A hydratase, short chain, 1, mitochondrial	1.787	1.65e-05	295
Eci2	enoyl-Coenzyme A delta isomerase 2	2.077	0.00074016	181
Ecsit	ECSIT homolog (Drosophila)	1.796	0.003397	170
Ect2	ect2 oncogene	3.176	0.00067972	261
Eef1a1	eukaryotic translation elongation factor 1 alpha 1	1.184	0.034166	299
Eef1g	eukaryotic translation elongation factor 1 gamma	1.696	0.0002143	264
Eef2	eukaryotic translation elongation factor 2	1.187	0.051044	300
Efna5	ephrin A5	3.078	0.00070624	233
Efnb1	ephrin B1	2.313	0.00074426	304
Efnb2	ephrin B2	1.395	0.0178986	165
Eftud2	elongation factor Tu GTP binding domain containing 2	1.519	0.0036276	208
EGF	epidermal growth factor	1.471	0.031256	517
Egfr	epidermal growth factor receptor	4.585	0.00046966	960
Ehbp1	EH domain binding protein 1	2.961	1.96e-05	197
Ehmt2	euchromatic histone lysine N-methyltransferase 2	1.288	0.0026428	345
Eid2	EP300 interacting inhibitor of differentiation 2	1.43	0.0141234	223
Eif2s1	eukaryotic translation initiation factor 2, subunit 1 alpha	1.562	0.00048998	914
Eif3a	eukaryotic translation initiation factor 3, subunit A	1.284	0.0032682	309
Eif3b	eukaryotic translation initiation factor 3, subunit B	1.561	9.16e-05	200
Eif3d	eukaryotic translation initiation factor 3, subunit D	1.637	0.00086068	163
Eif3i	eukaryotic translation initiation factor 3, subunit I	1.818	5.97e-05	185
Eif4a1	eukaryotic translation initiation factor 4A1	1.592	0.00018456	950
Eif4b	eukaryotic translation initiation factor 4B	1.454	0.000192002	323
Eif4ebp1	eukaryotic translation initiation factor 4E binding protein 1	1.508	0.0017265	581
Eif4g1	eukaryotic translation initiation factor 4, gamma 1	1.519	0.00145284	954
Eif4g2	eukaryotic translation initiation factor 4, gamma 2	1.118	0.025272	242
Eif5a	eukaryotic translation initiation factor 5A	1.5	0.0028246	181
Eif5b	eukaryotic translation initiation factor 5B	1.404	0.0041466	197
Elac2	elaC homolog 2 (E. coli)	1.78	0.0049116	199
Elane	elastase, neutrophil expressed	1.244	0.0108604	859
Eml4	echinoderm microtubule associated protein like 4	1.368	0.0097838	163
Eno2	enolase 2, gamma neuronal	2.023	0.00081356	519
Epas1	endothelial PAS domain protein 1	1.5	0.0181536	359
Ephb2	Eph receptor B2	3.482	5.58e-05	214
Ephb3	Eph receptor B3	1.816	0.000378	207
Eprs	glutamyl-prolyl-tRNA synthetase	1.991	0.00056938	163
Eps8	epidermal growth factor receptor pathway substrate 8	1.827	0.00055244	163
Erbb2	v-erb-b2 erythroblastic leukemia viral oncogene homolog 2, neuro/glioblastoma derived oncogene homolog (avian)	2.039	0.0003266	971
Erbb3	v-erb-b2 erythroblastic leukemia viral oncogene homolog 3 (avian)	1.823	0.0031754	508
Ercc2	excision repair cross-complementing rodent repair deficiency, complementation group 2	1.273	0.030342	294
Ercc4	excision repair cross-complementing rodent repair deficiency, complementation group 4	1.448	0.0089928	163
ERCC6	excision repair cross-complementing rodent repair deficiency complementation group 6 - like	2.593	0.0024856	196
Erp44	endoplasmic reticulum protein 44	1.594	0.0050586	194
Esco2	establishment of cohesion 1 homolog 2 (S. cerevisiae)	2.007	0.023416	179
Esd	esterase D/formylglutathione hydrolase	1.377	0.039054	197
Esr1	estrogen receptor 1 (alpha)	3.615	3.46e-05	987
ESR1	estrogen receptor 1 (alpha)	3.615	3.46e-05	987
ESR2	estrogen receptor 2 (ER beta)	1.8125	0.0215	184
Etfa	electron transferring flavoprotein, alpha polypeptide	1.949	0.00157236	188
Exo1	exonuclease 1	2.139	0.0013826	842
Exoc3	exocyst complex component 3	1.24	0.0114134	262
Exoc4	exocyst complex component 4	1.23	0.0121194	266
Exosc1	exosome component 1	1.548	0.00181972	241
Exosc8	exosome component 8	1.569	0.0035686	196
Ext2	exostoses (multiple) 2	1.324	0.0191884	163
Ezh2	enhancer of zeste homolog 2 (Drosophila)	1.427	0.0062392	953
F2r	coagulation factor II (thrombin) receptor	1.789	0.00167006	282
Faf1	Fas-associated factor 1	1.228	0.0233	177
Faf2	Fas associated factor family member 2	1.547	0.00105128	160
Fanca	Fanconi anemia, complementation group A	1.512	0.048964	196
Fancd2	Fanconi anemia, complementation group D2	2.141	0.0020614	292
Fancm	Fanconi anemia, complementation group M	1.666	0.0063276	156
Fasn	fatty acid synthase	2.914	0.00030324	407
Fastkd1	FAST kinase domains 1	1.835	0.02319	170
Fastkd2	FAST kinase domains 2	1.799	0.0016003	152
Fat1	FAT tumor suppressor homolog 1 (Drosophila)	2.738	0.00020682	902
Fbl	fibrillarin	1.675	9.36e-05	369
Fbn1	fibrillin 1	6.358	0.00028926	163
Fbn2	fibrillin 2	2.819	0.0002752	158
Fbxo5	F-box protein 5	1.904	0.005398	167
Fbxo8	F-box protein 8	1.655	0.0014478	573
Fbxw7	F-box and WD-40 domain protein 7	2.27	2.38e-05	999
Fbxw8	F-box and WD-40 domain protein 8	1.406	0.0024914	167
Fen1	flap structure specific endonuclease 1	1.876	0.0183298	213
Fgf10	fibroblast growth factor 10	3.755	0.0013018	211
Fgf2	fibroblast growth factor 2	1.895	0.00154634	925
Fgfr1	fibroblast growth factor receptor 1	2.738	6.64e-05	468
Fgfr2	fibroblast growth factor receptor 2	5.012	0.000138046	420
Fgfr3	fibroblast growth factor receptor 3	2.096	0.00074068	478
Figf	c-fos induced growth factor	5.757	0.00028886	181
Fkbp2	FK506 binding protein 2	1.814	0.00129384	181
Fkbp4	FK506 binding protein 4	3.232	0.00057422	207
Fkbp8	FK506 binding protein 8	1.385	0.0040742	158
Fmr1	fragile X mental retardation syndrome 1	1.158	0.042894	262
FN1	fibronectin 1	1.5629	0.030286	838
Frmd6	FERM domain containing 6	1.73	0.040824	304
Fshr	follicle stimulating hormone receptor	1.142	0.0193842	241
Fst	follistatin	3.968	0.00042614	240
Fstl3	follistatin-like 3	3.12	2.78e-05	300
Fubp3	far upstream element (FUSE) binding protein 3	1.766	0.00140452	309
Fuk	fucokinase	1.174	0.0055702	330
Fus	fused in sarcoma	1.211	0.00089586	360
Fut8	fucosyltransferase 8	1.942	0.00125922	800
Fxr1	fragile X mental retardation gene 1, autosomal homolog	1.129	0.03112	185
Fxr2	fragile X mental retardation, autosomal homolog 2	1.384	0.0024914	196
Fzd1	frizzled homolog 1 (Drosophila)	3.074	0.000117796	284
Fzd2	frizzled homolog 2 (Drosophila)	3.345	3.85e-06	160
FZD7	frizzled homolog 7 (Drosophila)	1.272	0.0088064	191
FZD8	frizzled homolog 8 (Drosophila)	1.296	0.01393	163
Fzr1	fizzy/cell division cycle 20 related 1 (Drosophila)	1.359	0.00163586	223
G3bp1	GTPase activating protein (SH3 domain) binding protein 1	1.381	0.0050168	206
G6pc3	glucose 6 phosphatase, catalytic, 3	1.87	0.00010761	177
Gaa	glucosidase, alpha, acid	1.604	1.79e-05	203
Gabbr1	gamma-aminobutyric acid (GABA) B receptor, 1	1.621	0.028932	163
Ganab	alpha glucosidase 2 alpha neutral subunit	1.885	2.04e-05	278
Gapdh	glyceraldehyde-3-phosphate dehydrogenase	1.365	0.00034064	981
Gar1	GAR1 ribonucleoprotein homolog (yeast)	1.635	0.00090298	227
Gart	phosphoribosylglycinamide formyltransferase	2.136	0.0025194	163
Gas1	growth arrest specific 1	3.137	0.00022632	196
GAS6	growth arrest specific 6	1.418	0.075332	163
Gata2	GATA binding protein 2	2.385	9.43e-05	405
Gata3	GATA binding protein 3	6.977	0.000151446	866
GCAT	glycine C-acetyltransferase (2-amino-3-ketobutyrate-coenzyme A ligase)	1.2729	0.04654	216
Gcdh	glutaryl-Coenzyme A dehydrogenase	2.188	0.000263	155
Gclm	glutamate-cysteine ligase, modifier subunit	1.316	0.024316	206
Gcn1l1	GCN1 general control of amino-acid synthesis 1-like 1 (yeast)	1.295	0.0198966	473
Gemin5	gem (nuclear organelle) associated protein 5	1.535	0.0026608	288
Gemin6	gem (nuclear organelle) associated protein 6	2.276	0.00188006	197
Gen1	Gen homolog 1, endonuclease (Drosophila)	2.734	0.00177894	181
Gfer	growth factor, erv1 (S. cerevisiae)-like (augmenter of liver regeneration)	1.294	0.028496	359
Gfpt1	glutamine fructose-6-phosphate transaminase 1	1.301	0.035002	218
Gja1	gap junction protein, alpha 1	3.531	0.00110962	357
Glce	glucuronyl C5-epimerase	1.204	0.028584	227
Gli3	GLI-Kruppel family member GLI3	3.448	0.00110376	508
Glis1	GLIS family zinc finger 1	2.256	0.000102014	268
GLS2	glutaminase 2 (liver, mitochondrial)	1.47	0.009544	242
Glul	glutamate-ammonia ligase (glutamine synthetase)	2.95	0.000107022	242
Gmnn	geminin	1.529	0.033804	183
Gmps	guanine monophosphate synthetase	1.745	0.00112386	241
Gna11	guanine nucleotide binding protein, alpha 11	1.453	0.00090718	264
Gnai1	guanine nucleotide binding protein (G protein), alpha inhibiting 1	1.819	0.0052114	219
Gnao1	guanine nucleotide binding protein, alpha O	2.489	0.00167144	163
Gnaq	guanine nucleotide binding protein, alpha q polypeptide	1.139	0.007383	159
Gnas	GNAS (guanine nucleotide binding protein, alpha stimulating) complex locus	1.099	0.0166454	242
Gnb2l1	guanine nucleotide binding protein (G protein), beta polypeptide 2 like 1	1.218	0.029078	290
Gnl3	guanine nucleotide binding protein-like 3 (nucleolar)	2.342	0.0030014	282
GNL3L		2.3762	0.0030014	324
Golga2	golgi autoantigen, golgin subfamily a, 2	1.272	0.0063806	214
Got2	glutamatic-oxaloacetic transaminase 2, mitochondrial	2.104	0.00040818	224
Gpam	glycerol-3-phosphate acyltransferase, mitochondrial	2.016	0.00084316	900
Gpsm2	G-protein signalling modulator 2 (AGS3-like, C. elegans)	2.564	0.00056236	214
Gpt2	glutamic pyruvate transaminase (alanine aminotransferase) 2	2.362	0.00036572	177
Grb10	growth factor receptor bound protein 10	1.48	0.0013616	348
Gsn	gelsolin	3.66	0.00010692	300
Gsta4	glutathione S-transferase, alpha 4	4.655	1.7e-05	419
Gstp1	glutathione S-transferase, pi 1	1.669	0.000117346	448
Gtf2f1	general transcription factor IIF, polypeptide 1	1.311	0.0192972	613
Gtf2h4	general transcription factor II H, polypeptide 4	1.459	0.0011585	348
Gtf2i	general transcription factor II I	1.44	0.003068	772
Gtf3a	general transcription factor III A	1.393	0.021174	250
Gtf3c1	general transcription factor III C 1	1.292	0.018251	323
Gtf3c3	general transcription factor IIIC, polypeptide 3	1.589	0.00066898	243
Gtf3c4	general transcription factor IIIC, polypeptide 4	1.463	0.0028696	256
Gtpbp4	GTP binding protein 4	1.509	0.0040854	420
Guk1	guanylate kinase 1	1.412	0.027348	180
Gulp1	GULP, engulfment adaptor PTB domain containing 1	2.187	0.00131122	163
Gys1	glycogen synthase 1, muscle	2.566	8.09e-05	163
H2afv	H2A histone family, member V	1.751	0.0031362	240
H2afx	H2A histone family, member X	3.004	0.0032448	510
H2afz	H2A histone family, member Z	1.227	0.027396	376
Hadha	hydroxyacyl-Coenzyme A dehydrogenase/3-ketoacyl-Coenzyme A thiolase/enoyl-Coenzyme A hydratase (trifunctional protein), alpha subunit	1.501	0.0032016	187
Hadhb	hydroxyacyl-Coenzyme A dehydrogenase/3-ketoacyl-Coenzyme A thiolase/enoyl-Coenzyme A hydratase (trifunctional protein), beta subunit	1.97	3.51e-05	241
Hand2	heart and neural crest derivatives expressed transcript 2	4.359	0.00058638	207
Hat1	histone aminotransferase 1	1.454	0.04907	215
Haus7	HAUS augmin-like complex, subunit 7	2.158	0.00102616	185
Hax1	HCLS1 associated X-1	1.31	0.021568	163
Hbp1	high mobility group box transcription factor 1	1.28	0.0178326	955
Hbs1l	Hbs1-like (S. cerevisiae)	1.294	0.0129968	212
Hccs	holocytochrome c synthetase	1.253	0.0062116	163
Hcfc2	host cell factor C2	1.339	0.029274	459
Hdac1	histone deacetylase 1	1.372	0.000184152	970
HDAC11	histone deacetylase 11	1.395	0.004502	242
Hdac2	histone deacetylase 2	1.847	0.00036436	825
Hdac3	histone deacetylase 3	1.588	0.00030792	995
Hdac4	histone deacetylase 4	3.137	0.0007478	297
Hdac6	histone deacetylase 6	1.511	0.0090102	340
Hdac8	histone deacetylase 8	1.697	0.0081884	158
Heatr3	HEAT repeat containing 3	1.463	0.00083684	152
Hells	helicase, lymphoid specific	2.446	0.0016851	287
Hgf	hepatocyte growth factor	2.157	0.0157096	874
Hgs	HGF-regulated tyrosine kinase substrate	1.236	0.0127752	216
Hhat	hedgehog acyltransferase	1.874	0.00074896	250
Hic1	hypermethylated in cancer 1	1.445	0.0059302	266
Hist1h1a	histone cluster 1, H1a	2.563	0.0067252	195
Hist1h2bh	histone cluster 1, H2bh	1.493	0.0056106	319
Hist1h2bm	histone cluster 1, H2bm	2.069	0.002328	170
Hist1h4d	histone cluster 1, H4d	2.066	0.0047318	878
Hist1h4f	histone cluster 1, H4f	2.226	0.006466	878
Hist1h4h	histone cluster 1, H4h	1.299	0.0131116	914
Hist4h4	histone cluster 4, H4	1.533	0.0182828	878
Hk2	hexokinase 2	4.622	0.00046052	382
Hlf	hepatic leukemia factor	1.548	0.044262	163
Hmgb1	high mobility group box 1	1.451	0.00115218	305
Hmgcs1	3-hydroxy-3-methylglutaryl-Coenzyme A synthase 1	1.707	0.00067548	687
Hmgcs2	3-hydroxy-3-methylglutaryl-Coenzyme A synthase 2	5.334	0.00021174	978
Hmmr	hyaluronan mediated motility receptor (RHAMM)	3.091	0.00055688	163
Hn1l	hematological and neurological expressed 1-like	1.472	0.00089048	621
Hnrnpa2b1	heterogeneous nuclear ribonucleoprotein A2/B1	1.191	0.030262	341
Hnrnpa3	heterogeneous nuclear ribonucleoprotein A3	1.184	0.0058294	212
Hnrnpf	heterogeneous nuclear ribonucleoprotein F	1.199	0.0196688	252
Hnrnpk	heterogeneous nuclear ribonucleoprotein K	1.174	0.00051492	907
Hnrnpl	heterogeneous nuclear ribonucleoprotein L	1.232	0.0053068	221
Hnrnpr	heterogeneous nuclear ribonucleoprotein R	1.479	0.000160382	202
Hnrnpu	heterogeneous nuclear ribonucleoprotein U	1.152	0.0157132	646
Hoxa10	homeobox A10	3.784	8.36e-05	305
Hoxa11	homeobox A11	5.181	0.000142726	206
Hoxa9	homeobox A9	4.221	0.00147494	329
Hoxd9	homeobox D9	1.134	0.023648	184
Hras	Harvey rat sarcoma virus oncogene	1.423	0.0043006	844
Hsd11b2	hydroxysteroid 11-beta dehydrogenase 2	1.147	0.008872	163
Hsd17b4	hydroxysteroid (17-beta) dehydrogenase 4	1.468	0.00024106	261
Hsf1	heat shock factor 1	1.16	0.031906	356
Hsp90ab1	heat shock protein 90 alpha (cytosolic), class B member 1	1.308	0.021282	200
Hsp90b1	heat shock protein 90, beta (Grp94), member 1	1.653	0.00033014	298
Hspa2	heat shock protein 2	1.412	0.005602	283
Hspa4	heat shock protein 4	1.345	0.0114534	948
Hspa9	heat shock protein 9	2.898	0.000166006	213
Hspd1	heat shock protein 1 (chaperonin)	2.153	0.027154	931
Huwe1	HECT, UBA and WWE domain containing 1	1.412	0.03982	964
Iars	isoleucine-tRNA synthetase	2.001	0.00060998	211
Ict1	immature colon carcinoma transcript 1	1.19	0.015346	211
Idh1	isocitrate dehydrogenase 1 (NADP+), soluble	2.408	0.00082746	323
Idh2	isocitrate dehydrogenase 2 (NADP+), mitochondrial	2.584	3.29e-05	213
Idh3a	isocitrate dehydrogenase 3 (NAD+) alpha	3.537	7.07e-05	160
Idh3b	isocitrate dehydrogenase 3 (NAD+) beta	1.76	0.0006015	160
Idh3g	isocitrate dehydrogenase 3 (NAD+), gamma	2.151	2.96e-05	160
Ift43	intraflagellar transport 43	1.698	0.000171958	358
Ift88	intraflagellar transport 88	1.385	0.038668	163
Igf1	insulin-like growth factor 1	2.743	0.00032896	581
Igfbp2	insulin-like growth factor binding protein 2	1.666	0.018025	304
Igfbp4	insulin-like growth factor binding protein 4	2.352	0.000131506	204
Ik	IK cytokine	1.096	0.049362	170
Ikbkap	inhibitor of kappa light polypeptide enhancer in B cells, kinase complex-associated protein	1.627	0.0058792	338
Ikbkg	inhibitor of kappaB kinase gamma	1.285	0.024392	621
Il11	interleukin 11	2.076	9.35e-05	261
Il6st	interleukin 6 signal transducer	1.464	9.34e-05	242
Ilf3	interleukin enhancer binding factor 3	1.792	0.0003338	200
Ilk	integrin linked kinase	1.538	7.48e-05	359
Ilvbl	ilvB (bacterial acetolactate synthase)-like	1.377	0.0040326	160
Immt	inner membrane protein, mitochondrial	1.722	0.00022866	301
Impdh2	inosine 5'-phosphate dehydrogenase 2	2.043	0.00093514	163
Inpp5e	inositol polyphosphate-5-phosphatase E	1.329	0.0055588	151
Insig2	insulin induced gene 2	1.891	8.14e-05	173
Insrr	insulin receptor-related receptor	2.38	0.0011501	336
Ipo11	importin 11	1.878	0.00027142	165
Ipo13	importin 13	1.562	0.00080492	193
Ipo4	importin 4	2.55	2.88e-05	184
Ipo7	importin 7	1.28	0.004075	208
Ipo9	importin 9	1.792	0.00062358	229
Iqgap3	IQ motif containing GTPase activating protein 3	2.224	0.0038952	160
Ireb2	iron responsive element binding protein 2	1.216	0.027164	929
Irs1	insulin receptor substrate 1	1.711	0.0168928	503
Isyna1	myo-inositol 1-phosphate synthase A1	4.556	0.00078828	159
Itga3	integrin alpha 3	1.496	0.02141	183
Itgav	integrin alpha V	1.29	0.016036	163
Itgb5	integrin beta 5	1.38	0.0163326	174
Jak1	Janus kinase 1	1.351	0.020682	952
Jarid2	jumonji, AT rich interactive domain 2	1.337	0.033866	163
Kalrn	kalirin, RhoGEF kinase	1.636	0.0048252	297
Kank2	KN motif and ankyrin repeat domains 2	2.301	0.0003269	170
Kars	lysyl-tRNA synthetase	2.177	0.00112994	259
Kat2a	K(lysine) acetyltransferase 2A	1.404	0.0050568	941
Kat2b	K(lysine) acetyltransferase 2B	1.122	0.046834	997
Kat6b	K(lysine) acetyltransferase 6B	1.842	0.0049492	260
Kat7	K(lysine) acetyltransferase 7	1.299	0.011136	177
Kat8	K(lysine) acetyltransferase 8	1.144	0.020644	209
Kcnf1	potassium voltage-gated channel, subfamily F, member 1	1.82	0.0015736	197
Kcnj3	potassium inwardly-rectifying channel, subfamily J, member 3	1.281	0.046394	177
Kdelr1	KDEL (Lys-Asp-Glu-Leu) endoplasmic reticulum protein retention receptor 1	1.363	0.00078544	341
Kdm5b	lysine (K)-specific demethylase 5B	1.458	0.027748	628
Khdrbs1	KH domain containing, RNA binding, signal transduction associated 1	1.075	0.03563	216
Khsrp	KH-type splicing regulatory protein	1.364	0.0084108	343
Kif11	kinesin family member 11	3.73	0.00112992	163
Kif18a	kinesin family member 18A	1.892	0.004245	167
Kif20b	kinesin family member 20B	2.972	0.00195044	170
Kit	kit oncogene	4.144	0.00034804	920
Klc1	kinesin light chain 1	1.226	0.027268	179
Klf5	Kruppel-like factor 5	3.428	3.83e-05	866
Klf9	Kruppel-like factor 9	1.985	0.00386	197
Kng1	kininogen 1	2.086	0.0097904	358
Kpna2	karyopherin (importin) alpha 2	3.133	0.000169152	834
Kpna3	karyopherin (importin) alpha 3	1.954	0.0020888	233
Kpna6	karyopherin (importin) alpha 6	1.549	0.0092218	171
Kpnb1	karyopherin (importin) beta 1	1.625	0.002468	281
Krt18	keratin 18	1.499	0.037174	304
Krt19	keratin 19	6.11	0.0020674	382
Krt5	keratin 5	1.145	0.030336	309
Krt71	keratin 71	1.281	0.0168354	173
Lama2	laminin, alpha 2	2.821	0.00059136	163
Lamb2	laminin, beta 2	3.704	0.00022326	265
Lap3	leucine aminopeptidase 3	1.706	0.0040582	232
Laptm4b	lysosomal-associated protein transmembrane 4B	2.82	0.00012865	200
Larp6	La ribonucleoprotein domain family, member 6	1.554	0.02133	234
Larp7	La ribonucleoprotein domain family, member 7	1.258	0.0161736	194
Lars	leucyl-tRNA synthetase	1.59	0.0022388	163
Las1l	LAS1-like (S. cerevisiae)	1.602	0.0084076	180
Lats1	large tumor suppressor	1.23254	0.019564	365
Ldha	lactate dehydrogenase A	1.295	0.00096296	950
Ldhb	lactate dehydrogenase B	2.48	0.0020918	235
Ldlr	low density lipoprotein receptor	2.267	0.007344	179
Lect1	leukocyte cell derived chemotaxin 1	1.335	0.045024	159
Leo1	Leo1, Paf1/RNA polymerase II complex component, homolog (S. cerevisiae)	1.2	0.050426	163
Lepre1	leprecan 1	2.79	2.45e-06	170
Lgals1	lectin, galactose binding, soluble 1	2.021	0.0028256	929
Lig1	ligase I, DNA, ATP-dependent	2.323	0.00161588	274
Lig3	ligase III, DNA, ATP-dependent	1.812	0.0033062	163
Limk2	LIM motif-containing protein kinase 2	3.021	4.87e-05	188
Lims1	LIM and senescent cell antigen-like domains 1	1.058	0.040048	170
Lman1	lectin, mannose-binding, 1	1.975	0.0005611	281
Lmna	lamin A	2.581	9.5e-05	381
LMNA	lamin A/C	2.215	0.0002369	406
Lmnb2	lamin B2	1.297	0.009069	229
Lmo3	LIM domain only 3	1.765	0.0085506	281
Lonp1	lon peptidase 1, mitochondrial	2.226	0.00123164	206
Lox	lysyl oxidase	3.111	0.0003957	306
Lpar1	lysophosphatidic acid receptor 1	4.061	5.36e-06	191
Lrp6	low density lipoprotein receptor-related protein 6	1.426	0.005772	341
Lrpap1	low density lipoprotein receptor-related protein associated protein 1	1.237	0.031672	250
Lrpprc	leucine-rich PPR-motif containing	1.941	0.0020052	297
Lrrc59	leucine rich repeat containing 59	1.68	0.00112988	570
Lsm1	LSM1 homolog, U6 small nuclear RNA associated (S. cerevisiae)	1.571	0.0034086	163
Lyve1	lymphatic vessel endothelial hyaluronan receptor 1	3.872	0.0185034	165
Mad2l1	MAD2 mitotic arrest deficient-like 1	2.56	0.00178952	196
Maf	avian musculoaponeurotic fibrosarcoma (v-maf) AS42 oncogene homolog	1.307	0.031814	452
Magi1	membrane associated guanylate kinase, WW and PDZ domain containing 1	2.52	0.00077134	170
Magi3	membrane associated guanylate kinase, WW and PDZ domain containing 3	1.962	0.0004418	196
Man1a2	mannosidase, alpha, class 1A, member 2	1.369	0.0050262	179
Man2c1	mannosidase, alpha, class 2C, member 1	1.377	0.032318	159
Manf	mesencephalic astrocyte-derived neurotrophic factor	1.742	0.0049868	163
Maoa	monoamine oxidase A	1.777	0.0168298	287
Maob	monoamine oxidase B	8.838	0.00119364	212
Map2	microtubule-associated protein 2	2.244	0.000141814	264
Map2k2	mitogen-activated protein kinase kinase 2	1.346	0.0142168	163
Map2k7	mitogen-activated protein kinase kinase 7	1.279	0.0158784	307
Map7d1	MAP7 domain containing 1	1.092	0.04478	269
Mapk1	mitogen-activated protein kinase 1	1.319	0.00175638	994
Mapk8	mitogen-activated protein kinase 8	1.417	0.0072588	984
Mars	methionine-tRNA synthetase	2.029	0.00157898	187
Mast2	microtubule associated serine/threonine kinase 2	1.762	0.0023716	196
Matr3	matrin 3	1.376	0.004013	180
Maz	MYC-associated zinc finger protein (purine-binding transcription factor)	1.179	0.0091954	450
Mbd3	methyl-CpG binding domain protein 3	1.647	0.0032526	566
Mbtps1	membrane-bound transcription factor peptidase, site 1	1.687	1.56e-05	200
Mcc	mutated in colorectal cancers	1.955	2.89e-05	268
Mcm2	minichromosome maintenance deficient 2 mitotin (S. cerevisiae)	2.401	0.00057592	334
Mcm3	minichromosome maintenance deficient 3 (S. cerevisiae)	2.366	0.00045866	243
Mcm4	minichromosome maintenance deficient 4 homolog (S. cerevisiae)	2.285	0.00021452	347
Mcm5	minichromosome maintenance deficient 5, cell division cycle 46 (S. cerevisiae)	2.322	0.0006832	242
Mcm6	minichromosome maintenance deficient 6 (MIS5 homolog, S. pombe) (S. cerevisiae)	2.051	0.00161908	191
Mcm7	minichromosome maintenance deficient 7 (S. cerevisiae)	2.614	0.0011924	481
Mcm8	minichromosome maintenance deficient 8 (S. cerevisiae)	2.293	0.00080632	263
Mdc1	mediator of DNA damage checkpoint 1	1.633	0.0156018	210
Mdh1	malate dehydrogenase 1, NAD (soluble)	2.002	0.0003997	203
Mdh2	malate dehydrogenase 2, NAD (mitochondrial)	2.064	8.42e-05	224
Mdk	midkine	1.422	0.0188702	563
Meaf6	MYST/Esa1-associated factor 6	1.165	0.0183412	201
Med16	mediator complex subunit 16	1.458	0.0170688	999
Med26	mediator complex subunit 26	1.05	0.048184	371
Men1	multiple endocrine neoplasia 1	1.936	1.63e-05	965
Mepce	methylphosphate capping enzyme	1.359	0.0073288	206
Metap2	methionine aminopeptidase 2	1.35	0.0050448	200
Mettl13	methyltransferase like 13	1.397	0.03592	227
Mfn2	mitofusin 2	2.094	0.0009465	163
Mgmt	O-6-methylguanine-DNA methyltransferase	1.097	0.046214	341
Mgp	matrix Gla protein	3.744	0.0034868	252
Mgst1	microsomal glutathione S-transferase 1	1.619	0.0126772	191
Mipep	mitochondrial intermediate peptidase	1.756	0.0028116	176
Mis12	MIS12 homolog (yeast)	1.386	0.0106532	163
Mitf	microphthalmia-associated transcription factor	3.588	0.002136	329
Mki67	antigen identified by monoclonal antibody Ki 67	2.072	0.0127326	440
Mkks	McKusick-Kaufman syndrome	1.265	0.0029662	214
Mlh1	mutL homolog 1 (E. coli)	1.755	0.0139978	773
Mllt3	myeloid/lymphoid or mixed-lineage leukemia (trithorax homolog, Drosophila); translocated to, 3	2.068	0.00163692	510
Mme	membrane metallo endopeptidase	5.992	0.00016089	567
Mmp14	matrix metallopeptidase 14 (membrane-inserted)	1.329	0.007982	351
Mmp2	matrix metallopeptidase 2	3.365	0.000179936	908
Mogs	mannosyl-oligosaccharide glucosidase	1.735	0.0029978	152
Mok	MOK protein kinase	1.244	0.025586	584
Morn1	MORN repeat containing 1	1.228	0.0138752	167
Mrap	melanocortin 2 receptor accessory protein	1.944	0.005181	360
Mre11a	meiotic recombination 11 homolog A (S. cerevisiae)	1.38	0.02331	382
Mrgbp	MRG/MORF4L binding protein	1.189	0.0084798	170
Mrpl14	mitochondrial ribosomal protein L14	1.389	0.0041918	170
Mrpl23	mitochondrial ribosomal protein L23	1.262	0.0145878	207
Mrps12	mitochondrial ribosomal protein S12	1.379	0.0150286	160
Mrps22	mitochondrial ribosomal protein S22	1.667	0.0032746	160
Mrps34	mitochondrial ribosomal protein S34	1.587	0.00153526	160
Msh2	mutS homolog 2 (E. coli)	1.587	0.047062	800
Msh6	mutS homolog 6 (E. coli)	1.779	0.0176148	477
Mst1r	macrophage stimulating 1 receptor (c-met-related tyrosine kinase)	2.013	0.00134394	198
Msx2	msh homeobox 2	1.363	0.0058228	214
Mt3	metallothionein 3	1.819	0.0141738	318
Mta1	metastasis associated 1	1.604	0.00201	986
Mtap	methylthioadenosine phosphorylase	1.268	0.0072016	250
Mtbp	Mdm2, transformed 3T3 cell double minute p53 binding protein	2.292	0.00124254	829
Mthfd1	methylenetetrahydrofolate dehydrogenase (NADP+ dependent), methenyltetrahydrofolate cyclohydrolase, formyltetrahydrofolate synthase	4.36	5.32e-05	158
Mtrr	5-methyltetrahydrofolate-homocysteine methyltransferase reductase	1.962	0.00101832	369
Mut	methylmalonyl-Coenzyme A mutase	1.987	0.0018118	311
Mvd	mevalonate (diphospho) decarboxylase	1.529	0.0020956	179
Mybbp1a	MYB binding protein (P160) 1a	2.089	0.00027064	243
Mybl2	myeloblastosis oncogene-like 2	1.298	0.036326	608
myc	v-myc myelocytomatosis viral oncogene homolog (avian)	2.547	7.68e-07	1000
Mycbp	c-myc binding protein	1.602	0.017119	997
Myo9a	myosin IXa	1.496	0.034188	160
Myocd	myocardin	4.188	0.000102326	241
Nampt	nicotinamide phosphoribosyltransferase	2.548	0.00188996	191
Nasp	nuclear autoantigenic sperm protein (histone-binding)	2.156	0.00051686	270
Nav2	neuron navigator 2	1.681	0.00126978	170
Nav3	neuron navigator 3	4.966	0.00021626	170
Nbas	neuroblastoma amplified sequence	1.167	0.0157428	213
Nbn	nibrin	1.1	0.01338	920
Ncam1	neural cell adhesion molecule 1	1.719	0.0063082	390
Ncam1	neural cell adhesion molecule 1	2.5896	0.0001369	245
Ncapd3	non-SMC condensin II complex, subunit D3	1.727	0.0074184	175
Ncapg2	non-SMC condensin II complex, subunit G2	2.533	0.0056608	180
Ncbp1	nuclear cap binding protein subunit 1	1.56	0.00178984	151
Nckap1	NCK-associated protein 1	1.711	0.0076344	163
Ncl	nucleolin	1.626	0.00183176	990
Ndc80	NDC80 homolog, kinetochore complex component (S. cerevisiae)	1.937	0.0078958	288
Ndp	Norrie disease (pseudoglioma) (human)	8.351	4.84e-05	163
NDRG1	N-myc downstream regulated gene 1	1.19955	0.045369	986
Ndrg2	N-myc downstream regulated gene 2	1.921	0.009361	984
Ndrg4	N-myc downstream regulated gene 4	1.281	0.0130476	212
Ndufa12	NADH dehydrogenase (ubiquinone) 1 alpha subcomplex, 12	1.363	0.0039476	340
Ndufa13	NADH dehydrogenase (ubiquinone) 1 alpha subcomplex, 13	1.377	0.00037434	163
Ndufa5	NADH dehydrogenase (ubiquinone) 1 alpha subcomplex, 5	1.857	0.00083144	249
Ndufa8	NADH dehydrogenase (ubiquinone) 1 alpha subcomplex, 8	1.592	1.96e-05	160
Ndufaf2	NADH dehydrogenase (ubiquinone) 1 alpha subcomplex, assembly factor 2	1.872	0.0035928	982
Ndufaf3	NADH dehydrogenase (ubiquinone) 1 alpha subcomplex, assembly factor 3	1.217	0.0041438	194
Ndufb2	NADH dehydrogenase (ubiquinone) 1 beta subcomplex, 2	1.528	0.00130918	211
Ndufs1	NADH dehydrogenase (ubiquinone) Fe-S protein 1	2.547	7.68e-07	158
Ndufs2	NADH dehydrogenase (ubiquinone) Fe-S protein 2	1.948	3.25e-06	240
Ndufs3	NADH dehydrogenase (ubiquinone) Fe-S protein 3	1.694	0.00031092	165
Nedd4	neural precursor cell expressed, developmentally down-regulated 4	1.782	0.00031652	252
Nedd8	neural precursor cell expressed, developmentally down-regulated gene 8	1.265	0.025412	304
Nek2	NIMA (never in mitosis gene a)-related expressed kinase 2	2.672	0.00087008	317
Nek9	NIMA (never in mitosis gene a)-related expressed kinase 9	1.2	0.042918	168
Nelfe	negative elongation factor complex member E, Rdbp	1.291	0.009277	204
Nf2	neurofibromatosis 2	1.343	0.0044044	302
Nfatc4	nuclear factor of activated T cells, cytoplasmic, calcineurin dependent 4	1.977	0.00037908	206
Nfix	nuclear factor I/X	1.588	0.0086556	211
Nfx1	nuclear transcription factor, X-box binding 1	1.762	0.00135568	242
Nfyb	nuclear transcription factor-Y beta	1.239	0.0195818	963
NGF	nerve growth factor	1.14	0.031146	329
Nhp2	NHP2 ribonucleoprotein	1.565	0.0040364	208
Nisch	nischarin	1.323	0.0090308	211
Nkd1	naked cuticle 1 homolog (Drosophila)	1.387	0.0082052	225
Nmd3	NMD3 homolog (S. cerevisiae)	2.101	0.00088388	161
Nme1	NME/NM23 nucleoside diphosphate kinase 1	1.723	0.0029034	955
Nme2	NME/NM23 nucleoside diphosphate kinase 2	1.401	0.04498	991
Nme3	NME/NM23 nucleoside diphosphate kinase 3	1.386	0.02108	202
Nol11	nucleolar protein 11	1.714	0.00064342	175
Nol9	nucleolar protein 9	1.373	0.00114602	175
Nolc1	nucleolar and coiled-body phosphoprotein 1	1.793	0.000182548	195
Nono	non-POU-domain-containing, octamer binding protein	1.255	0.00051112	373
Nop10	NOP10 ribonucleoprotein	1.561	0.001908	208
Nop16	NOP16 nucleolar protein	1.524	0.00157704	828
Nop56	NOP56 ribonucleoprotein	2.357	0.000129516	286
Nox4	NADPH oxidase 4	3.93	0.00031926	242
Npas2	neuronal PAS domain protein 2	1.727	0.0087282	163
Npat	nuclear protein in the AT region	1.452	0.018206	267
Npm1	nucleophosmin 1	1.619	0.0029476	989
Nptn	neuroplastin	1.3	0.0020502	207
Nqo2	NAD(P)H dehydrogenase, quinone 2	1.429	0.0027984	189
Nr2f1	nuclear receptor subfamily 2, group F, member 1	2.24	0.00075032	912
Nr2f2	nuclear receptor subfamily 2, group F, member 2	2.812	0.0003489	158
Nsun2	NOL1/NOP2/Sun domain family member 2	2.138	4.9e-05	862
Nt5e	5' nucleotidase, ecto	2.015	0.00091252	216
Ntrk1	neurotrophic tyrosine kinase, receptor, type 1	5.714	3.71e-05	435
Ntrk2	neurotrophic tyrosine kinase, receptor, type 2	1.559	0.0023876	242
Ntrk3	neurotrophic tyrosine kinase, receptor, type 3	1.408	0.0172866	343
Nudt5	nudix (nucleoside diphosphate linked moiety X)-type motif 5	3.086	0.000147954	163
Numbl	numb-like	1.848	4.23e-05	207
Nup133	nucleoporin 133	1.876	0.0056166	317
Nup188	nucleoporin 188	1.611	0.0026056	176
Nup93	nucleoporin 93	2.216	9.18e-06	210
Nutf2	nuclear transport factor 2	1.921	6.66e-05	181
Oat	ornithine aminotransferase	2.056	0.00123008	298
Ocrl	oculocerebrorenal syndrome of Lowe	1.22	0.02219	190
Oip5	Opa interacting protein 5	1.536	0.043888	208
Opa1	optic atrophy 1	1.422	0.0020988	374
Orc1	origin recognition complex, subunit 1	1.577	0.045646	828
Orc2	origin recognition complex, subunit 2	1.921	0.0020974	208
Osmr	oncostatin M receptor	1.426	0.0101654	212
P4hb	prolyl 4-hydroxylase, beta polypeptide	1.676	0.000174298	214
Pabpc1	poly(A) binding protein, cytoplasmic 1	1.155	0.0100092	328
Padi2	peptidyl arginine deiminase, type II	5.503	0.00083276	170
Paics	phosphoribosylaminoimidazole carboxylase, phosphoribosylaminoribosylaminoimidazole, succinocarboxamide synthetase	1.899	0.00102082	332
Pak4	p21 protein (Cdc42/Rac)-activated kinase 4	1.906	0.00089904	217
Palld	palladin, cytoskeletal associated protein	3.108	2.35e-05	240
Park7	Parkinson disease (autosomal recessive, early onset) 7	1.662	0.00261	242
Parn	poly(A)-specific ribonuclease (deadenylation nuclease)	1.671	0.003305	270
Parp1	poly (ADP-ribose) polymerase family, member 1	1.877	0.00028602	388
Parp2	poly (ADP-ribose) polymerase family, member 2	1.274	0.0126418	181
Paxip1	PAX interacting (with transcription-activation domain) protein 1	1.38	0.008187	197
Pbk	PDZ binding kinase	3.332	0.00023548	869
Pbx1	pre B cell leukemia homeobox 1	4.011	0.000241	361
Pcbd1	pterin 4 alpha carbinolamine dehydratase/dimerization cofactor of hepatocyte nuclear factor 1 alpha (TCF1) 1	1.392	0.049584	167
Pcbp2	poly(rC) binding protein 2	1.163	0.025424	400
Pcca	propionyl-Coenzyme A carboxylase, alpha polypeptide	1.766	0.0011528	214
Pcgf2	polycomb group ring finger 2	1.597	0.0055946	249
Pcnt	pericentrin (kendrin)	1.136	0.042134	207
Pcsk5	proprotein convertase subtilisin/kexin type 5	4.296	0.00111114	197
Pdcd11	programmed cell death 11	1.536	0.0044106	264
Pdcd4	programmed cell death 4	1.231	0.0072922	404
Pdgfc	platelet-derived growth factor, C polypeptide	4.544	2.08e-05	192
Pdgfra	platelet derived growth factor receptor, alpha polypeptide	4.74	2.05e-05	392
Pdia3	protein disulfide isomerase associated 3	1.238	0.031198	198
Pdia4	protein disulfide isomerase associated 4	1.969	0.0022568	169
Pdlim4	PDZ and LIM domain 4	1.185	0.00114518	220
Pdlim5	PDZ and LIM domain 5	1.225	0.0185168	212
Pdlim7	PDZ and LIM domain 7	1.392	0.048676	559
Pdpk1	3-phosphoinositide dependent protein kinase 1	1.131	0.034368	394
Pdss1	prenyl (solanesyl) diphosphate synthase, subunit 1	1.953	0.0041618	260
Pebp1	phosphatidylethanolamine binding protein 1	2.486	0.00101478	216
Pef1	penta-EF hand domain containing 1	1.505	0.0177456	235
Penk	preproenkephalin	3.623	0.00111212	216
Perp	PERP, TP53 apoptosis effector	2.106	0.03083	836
Pes1	pescadillo homolog 1, containing BRCT domain (zebrafish)	1.295	0.022198	253
Pex11a	peroxisomal biogenesis factor 11 alpha	3.869	0.0029914	181
Pex13	peroxisomal biogenesis factor 13	1.33	0.0186002	162
Pex14	peroxisomal biogenesis factor 14	1.58	0.0031788	215
Pfdn2	prefoldin 2	1.404	0.0162792	195
Pfkm	phosphofructokinase, muscle	1.782	0.00048024	915
Pfn2	profilin 2	4.136	0.00036078	162
Pgam1	phosphoglycerate mutase 1	1.938	0.00024842	163
Pgd	phosphogluconate dehydrogenase	1.78	0.00030454	168
Pgf	placental growth factor	1.641	0.0145564	187
Pgk1	phosphoglycerate kinase 1	1.733	0.00063884	414
Pgm1	phosphoglucomutase 1	1.302	0.0180996	163
Pgm3	phosphoglucomutase 3	1.456	0.0020406	163
Pgp	phosphoglycolate phosphatase	1.993	0.00023968	163
Pgr	progesterone receptor	5.094	0.00027628	589
Pgrmc1	progesterone receptor membrane component 1	2.674	0.0030384	163
Phax	phosphorylated adaptor for RNA export	1.237	0.027408	200
Phb2	prohibitin 2	2.416	0.000122676	211
Phf20	PHD finger protein 20	1.321	0.007629	169
Phgdh	3-phosphoglycerate dehydrogenase	1.999	0.00077682	301
Pi4kb	phosphatidylinositol 4-kinase, catalytic, beta polypeptide	1.586	0.0015846	185
Pias2	protein inhibitor of activated STAT 2	1.222	8.54e-05	998
Pias3	protein inhibitor of activated STAT 3	1.272	0.035918	323
PIGR	polymeric immunoglobulin receptor	1.438	0.0084756	157
PIM3	proviral integration site 3	1.32	0.02984	341
Pin1	protein (peptidyl-prolyl cis/trans isomerase) NIMA-interacting 1	1.439	0.0006488	986
Pink1	PTEN induced putative kinase 1	1.198	0.030096	207
Pinx1	PIN2/TERF1 interacting, telomerase inhibitor 1	1.186	0.02794	158
Pkd2	polycystic kidney disease 2	1.368	0.0080886	197
Pkn2	protein kinase N2	1.353	0.0053846	163
Pla2g4a	phospholipase A2, group IVA (cytosolic, calcium-dependent)	3.096	0.00058008	836
Pla2r1	phospholipase A2 receptor 1	6.22	0.00023028	633
Plat	plasminogen activator, tissue	2.001	0.0173468	185
PLEKHG4	pleckstrin homology domain containing, family G (with RhoGef domain) member 4	2.1234	0.00036958	312
Plekhh1	pleckstrin homology domain containing, family H (with MyTH4 domain) member 1	1.491	0.030954	170
Plk1	polo-like kinase 1	2.959	0.00184022	515
Plod2	procollagen lysine, 2-oxoglutarate 5-dioxygenase 2	5.897	0.00083554	185
Plp1	proteolipid protein (myelin) 1	1.277	0.046092	159
Plxnb1	plexin B1	1.421	0.022892	196
Pmp22	peripheral myelin protein 22	2.936	0.00023378	167
PMP22	peripheral myelin protein 22	3.2956	0.001256	167
Pms2	postmeiotic segregation increased 2 (S. cerevisiae)	1.323	0.0067242	284
Pnpt1	polyribonucleotide nucleotidyltransferase 1	1.904	0.00043566	167
Pofut1	protein O-fucosyltransferase 1	1.154	0.023312	197
Pola1	polymerase (DNA directed), alpha 1	2.031	0.0056328	249
Pold1	polymerase (DNA directed), delta 1, catalytic subunit	1.578	0.0037056	307
Pold2	polymerase (DNA directed), delta 2, regulatory subunit	2.493	0.0002175	216
Poldip3	polymerase (DNA-directed), delta interacting protein 3	1.192	0.0124814	196
Pole	polymerase (DNA directed), epsilon	2.306	0.0053676	282
Polh	polymerase (DNA directed), eta (RAD 30 related)	2.134	0.0074242	259
Polr1c	polymerase (RNA) I polypeptide C	1.8	0.00025526	260
Polr2b	polymerase (RNA) II (DNA directed) polypeptide B	1.408	0.0030556	310
Polr2e	polymerase (RNA) II (DNA directed) polypeptide E	1.648	0.00143442	269
Polr2f	polymerase (RNA) II (DNA directed) polypeptide F	2.495	0.000186274	202
Polr2g	polymerase (RNA) II (DNA directed) polypeptide G	1.344	0.032012	158
Polr2i	polymerase (RNA) II (DNA directed) polypeptide I	1.373	0.0032266	219
Polr3d	polymerase (DNA-directed), delta interacting protein 3	2.0896	0.001236	899
Ppa1	pyrophosphatase (inorganic) 1	2.61	0.0014797	282
Ppa2	pyrophosphatase (inorganic) 2	1.699	0.0029524	181
Ppia	peptidylprolyl isomerase A	1.377	9.86e-06	215
Ppif	peptidylprolyl isomerase F (cyclophilin F)	2.508	1.84e-05	163
Ppm1a	protein phosphatase 1A, magnesium dependent, alpha isoform	1.32	0.0098776	163
Ppp1ca	protein phosphatase 1, catalytic subunit, alpha isoform	1.177	0.038318	252
Ppp1cc	protein phosphatase 1, catalytic subunit, gamma isoform	1.381	0.00040036	163
Ppp1r14a	protein phosphatase 1, regulatory (inhibitor) subunit 14A	1.646	0.00085488	167
Ppp1r8	protein phosphatase 1, regulatory (inhibitor) subunit 8	1.215	0.020226	213
Ppp2cb	protein phosphatase 2 (formerly 2A), catalytic subunit, beta isoform	1.208	0.0047644	811
Ppp2r1a	protein phosphatase 2, regulatory subunit A, alpha	1.178	0.03968	806
Ppp2r1b	protein phosphatase 2, regulatory subunit A, beta	1.312	0.031648	730
Ppp2r3a	protein phosphatase 2, regulatory subunit B'', alpha	1.595	0.00193776	181
Ppp2r4	protein phosphatase 2A activator, regulatory subunit B	1.325	0.0058572	988
Ppp3ca	protein phosphatase 3, catalytic subunit, alpha isoform	1.396	0.0041782	266
Ppp3cc	protein phosphatase 3, catalytic subunit, gamma isoform	1.685	0.0115352	197
Pprc1	peroxisome proliferative activated receptor, gamma, coactivator-related 1	1.387	0.002742	472
Prc1	protein regulator of cytokinesis 1	4.113	0.00177736	359
Prcc	papillary renal cell carcinoma (translocation-associated)	1.511	0.0061916	158
Prdx1	peroxiredoxin 1	1.202	0.0067872	945
Prdx2	peroxiredoxin 2	2.921	7.18e-05	311
Prdx3	peroxiredoxin 3	2.576	0.000179844	985
Preb	prolactin regulatory element binding	1.211	0.041372	358
Prkaa2	protein kinase, AMP-activated, alpha 2 catalytic subunit	3.062	0.0043838	196
Prkca	protein kinase C, alpha	2.715	0.00096148	330
Prkcdbp	protein kinase C, delta binding protein	1.743	0.00076054	170
Prkd1	protein kinase D1	1.47	0.0189702	288
Prmt1	protein arginine N-methyltransferase 1	2.64	0.00064298	850
Prmt5	protein arginine N-methyltransferase 5	1.836	0.0004488	264
Prodh	proline dehydrogenase	2.107	0.00039696	196
Pros1	protein S (alpha)	2.148	3.47e-05	163
Prpf6	PRP6 pre-mRNA splicing factor 6 homolog (yeast)	1.179	0.02755	454
Prpf8	pre-mRNA processing factor 8	1.334	0.012007	169
Prr11	proline rich 11	2.155	0.0078566	170
Prrx1	paired related homeobox 1	1.531	0.0072642	187
Psip1	PC4 and SFRS1 interacting protein 1	1.758	0.00153164	169
Psma2	proteasome (prosome, macropain) subunit, alpha type 2	1.293	0.032214	171
Psma3	proteasome (prosome, macropain) subunit, alpha type 3	1.56	0.000196548	271
Psma4	proteasome (prosome, macropain) subunit, alpha type 4	1.45	0.00135368	153
Psma5	proteasome (prosome, macropain) subunit, alpha type 5	1.558	0.00093396	160
Psma6	proteasome (prosome, macropain) subunit, alpha type 6	1.509	0.0055338	151
Psma7	proteasome (prosome, macropain) subunit, alpha type 7	1.311	0.0104594	282
Psmb1	proteasome (prosome, macropain) subunit, beta type 1	1.224	0.0328	172
Psmb3	proteasome (prosome, macropain) subunit, beta type 3	1.488	0.003553	160
Psmb4	proteasome (prosome, macropain) subunit, beta type 4	1.645	0.0010107	161
Psmb5	proteasome (prosome, macropain) subunit, beta type 5	1.582	0.000147362	164
PSMB5	proteasome (prosome, macropain) subunit, beta type, 5	1.5754	0.00125	160
Psmc1	protease (prosome, macropain) 26S subunit, ATPase 1	1.576	0.00029454	261
Psmc2	proteasome (prosome, macropain) 26S subunit, ATPase 2	1.593	0.00047228	260
Psmc3	proteasome (prosome, macropain) 26S subunit, ATPase 3	1.368	0.013462	248
Psmc4	proteasome (prosome, macropain) 26S subunit, ATPase, 4	1.738	0.0002193	174
Psmc5	protease (prosome, macropain) 26S subunit, ATPase 5	2.011	0.000137036	590
Psmc6	proteasome (prosome, macropain) 26S subunit, ATPase, 6	1.51	0.00161818	521
Psmd12	proteasome (prosome, macropain) 26S subunit, non-ATPase, 12	1.575	0.0084834	198
Psmd14	proteasome (prosome, macropain) 26S subunit, non-ATPase, 14	1.574	0.0020132	196
Psmd2	proteasome (prosome, macropain) 26S subunit, non-ATPase, 2	1.916	2.2e-05	337
Psmd3	proteasome (prosome, macropain) 26S subunit, non-ATPase, 3	1.886	0.002999	169
Psmd4	proteasome (prosome, macropain) 26S subunit, non-ATPase, 4	1.281	0.0045668	364
Psmd5	proteasome (prosome, macropain) 26S subunit, non-ATPase, 5	1.32	0.0052276	173
Psme3	proteaseome (prosome, macropain) activator subunit 3 (PA28 gamma, Ki)	1.598	0.0021934	163
Ptbp1	polypyrimidine tract binding protein 1	1.3	0.0142706	463
Pter	phosphotriesterase related	1.341	0.024608	384
Ptges	prostaglandin E synthase	4.779	0.00155814	198
Ptges2	prostaglandin E synthase 2	1.543	0.02148	160
Ptk2	PTK2 protein tyrosine kinase 2	1.144	0.021164	472
Ptma	prothymosin alpha	1.235	0.0044866	900
Ptms	parathymosin	1.529	0.017585	178
Ptn	pleiotrophin	6.924	0.00100556	237
Ptpn11	protein tyrosine phosphatase, non-receptor type 11	1.628	0.00042346	793
Ptpn13	protein tyrosine phosphatase, non-receptor type 13	2.715	1.26e-06	216
Ptpn3	protein tyrosine phosphatase, non-receptor type 3	2.777	0.0036748	305
Ptrf	polymerase I and transcript release factor	2.104	1.82e-05	180
Pura	purine rich element binding protein A	1.248	0.017762	210
Purb	purine rich element binding protein B	1.317	0.0034152	224
Pvrl1	poliovirus receptor-related 1	2.046	0.00194044	191
Pygo1	pygopus 1	1.083	0.0113422	901
Pygo2	pygopus 2	1.284	0.0053678	903
Pyurf	Pigy upstream reading frame	1.315	0.0198796	197
Qpctl	glutaminyl-peptide cyclotransferase-like	1.412	1.12e-06	170
Rab11fip5	RAB11 family interacting protein 5 (class I)	1.3	0.0062344	169
Rab1b	RAB1B, member RAS oncogene family	1.289	0.0087692	271
Racgap1	Rac GTPase-activating protein 1	2.038	0.0032184	384
Rad18	RAD18 homolog (S. cerevisiae)	1.852	0.0020336	169
Rad21	RAD21 homolog (S. pombe)	1.208	0.025396	619
Rad23b	RAD23b homolog (S. cerevisiae)	1.5	0.0076684	157
Rad50	RAD50 homolog (S. cerevisiae)	1.464	0.04814	286
Rad51	RAD51 homolog	2.325	0.0053434	329
Rad51b	RAD51 homolog B	2.113	0.015604	163
Rad51c	RAD51 homolog C	1.28	0.038066	163
Rae1	RAE1 RNA export 1 homolog (S. pombe)	1.26	0.00042254	195
Rala	v-ral simian leukemia viral oncogene homolog A (ras related)	1.191	0.0083236	239
Ran	RAN, member RAS oncogene family	1.878	0.0001086	196
Rangap1	RAN GTPase activating protein 1	1.912	5.58e-05	239
Rarb	retinoic acid receptor, beta	3.751	0.0026674	192
Rars	arginyl-tRNA synthetase	1.756	0.006332	429
Rasgef1a	RasGEF domain family, member 1A	1.702	0.002568	270
Rassf7	Ras association (RalGDS/AF-6) domain family (N-terminal) member 7	1.272	0.043806	185
Rbbp4	retinoblastoma binding protein 4	1.44	0.0003525	197
Rbbp7	retinoblastoma binding protein 7	3.065	1.49e-05	252
Rbfox2	RNA binding protein, fox-1 homolog (C. elegans) 2	1.782	0.00095714	155
Rbms2	RNA binding motif, single stranded interacting protein 2	1.767	0.00038834	353
Rbms3	RNA binding motif, single stranded interacting protein	2.332	6.21e-06	359
Rbx1	ring-box 1	1.51	0.00048866	390
Rcc1	regulator of chromosome condensation 1	1.566	0.0027454	900
Rcn1	reticulocalbin 1	5.504	0.000196462	170
Reck	reversion-inducing-cysteine-rich protein with kazal motifs	1.663	0.000145266	251
RECK	reversion-inducing-cysteine-rich protein with kazal motifs	2.39	6.98e-06	251
Rer1	RER1 retention in endoplasmic reticulum 1 homolog (S. cerevisiae)	1.258	0.00132498	159
Rev1	REV1 homolog (S. cerevisiae)	1.187	0.0125566	172
Rev3l	REV3-like, catalytic subunit of DNA polymerase zeta RAD54 like (S. cerevisiae)	1.735	0.004221	186
Rfc1	replication factor C (activator 1) 1	1.349	0.03134	310
Rfc2	replication factor C (activator 1) 2	1.448	0.0153264	163
Rfc3	replication factor C (activator 1) 3	1.59	0.00195976	834
Rfc4	replication factor C (activator 1) 4	2.621	0.00132614	362
Rfc5	replication factor C (activator 1) 5	1.351	0.03226	188
Rfxank	regulatory factor X-associated ankyrin-containing protein	1.318	0.0135916	358
Rheb	Ras homolog enriched in brain	1.408	0.00181728	323
Rhoj	ras homolog gene family, member J	2.028	0.0139858	216
Rin1	Ras and Rab interactor 1	1.347	0.028622	159
Ring1	ring finger protein 1	1.232	0.043478	225
Rnaseh1	ribonuclease H1	1.219	0.0055912	214
Rnaseh2a	ribonuclease H2, large subunit	3.815	4.75e-05	329
Rnf128	ring finger protein 128	1.927	0.0088024	207
Rnf4	ring finger protein 4	1.248	0.023528	214
RNH1	ribonuclease/angiogenin inhibitor 1	1.334	0.003896	283
Robo2	roundabout homolog 2 (Drosophila)	2.276	0.00129234	191
Romo1	reactive oxygen species modulator 1	1.459	0.0120092	807
Rorb	RAR-related orphan receptor beta	4.486	1.09e-06	163
Rpa1	replication protein A1	1.602	0.0038756	196
Rpia	ribose 5-phosphate isomerase A	1.805	0.00154556	181
Rpl11	ribosomal protein L11	1.302	0.00190384	965
Rpl13	ribosomal protein L13	1.168	0.0063766	170
Rpl13a	ribosomal protein L13A	1.406	0.0063678	214
Rpl19	ribosomal protein L19	1.154	0.041516	159
Rpl23	ribosomal protein L23	1.184	0.00158296	604
Rpl24	ribosomal protein L24	1.328	0.0083238	270
Rpl27a	ribosomal protein L27A	1.141	0.007323	179
Rpl3	ribosomal protein L3	1.481	0.0006941	621
Rpl30	ribosomal protein L30	1.18	0.0025378	250
Rpl4	ribosomal protein L4	1.253	0.010861	171
Rpl7	ribosomal protein L7	1.207	0.000166202	159
Rplp0	ribosomal protein, large, P0	1.251	0.0181904	234
Rplp1	ribosomal protein, large, P1	1.376	0.0044304	159
Rpn1	ribophorin I	1.944	0.0005781	208
Rpn2	ribophorin II	1.567	0.00096004	157
Rps15a	ribosomal protein S15A	1.177	0.043654	598
Rps19	ribosomal protein S19	1.178	0.0063248	196
Rps2	ribosomal protein S2	1.477	0.00048956	214
Rps20	ribosomal protein S20	1.2	0.0056424	197
Rps21	ribosomal protein S21	1.22	0.0167194	155
Rps27l	ribosomal protein S27-like	1.483	0.00057884	172
Rps4x	ribosomal protein S4, X-linked	1.108	0.03615	163
Rps6	ribosomal protein S6	1.136	0.00015227	472
Rps6ka5	ribosomal protein S6 kinase, polypeptide 5	2.968	0.00152558	216
Rps6kb1	ribosomal protein S6 kinase, polypeptide 1	1.218	0.0048126	990
Rpsa	ribosomal protein SA	1.287	0.021336	195
Rrm1	ribonucleotide reductase M1	4.035	0.00025718	379
Rrm2	ribonucleotide reductase M2	5.961	0.0029202	856
Rrn3	RRN3 RNA polymerase I transcription factor homolog (yeast)	1.859	0.00026786	191
Rrp1b	ribosomal RNA processing 1 homolog B (S. cerevisiae)	2.549	0.00072636	179
Rrs1	RRS1 ribosome biogenesis regulator homolog (S. cerevisiae)	1.649	0.032692	151
Rtn2	reticulon 2 (Z-band associated protein)	1.349	0.040506	204
Rtn3	reticulon 3	1.184	0.0198888	208
Rtn4r	reticulon 4 receptor	1.128	0.037236	295
Runx1	runt related transcription factor 1	1.247	0.044486	610
Runx1t1	runt-related transcription factor 1; translocated to, 1 (cyclin D-related)	1.96	0.000101886	191
Ruvbl1	RuvB-like protein 1	2.046	0.00020168	987
Ruvbl2	RuvB-like protein 2	2.245	0.00025716	989
Ryk	receptor-like tyrosine kinase	2.269	0.000186736	158
S100a10	S100 calcium binding protein A10 (calpactin)	1.611	0.00037166	204
S100a4	S100 calcium binding protein A4	1.33	0.00538	169
S100a6	S100 calcium binding protein A6 (calcyclin)	2.462	0.0029456	167
S1pr2	sphingosine-1-phosphate receptor 2	1.217	0.050578	195
Sae1	SUMO1 activating enzyme subunit 1	2.08	0.0003135	807
Sap130	Sin3A associated protein	1.405	0.0028188	230
Sar1a	SAR1 gene homolog A (S. cerevisiae)	1.291	0.030598	274
Sardh	sarcosine dehydrogenase	2.303	0.00060808	197
Sars	seryl-aminoacyl-tRNA synthetase	1.543	0.00026898	268
Sart3	squamous cell carcinoma antigen recognized by T cells 3	1.404	0.03324	817
Sbds	Shwachman-Bodian-Diamond syndrome homolog (human)	1.122	0.033806	163
Scap	SREBF chaperone	1.393	0.0109122	191
SCD	stearoyl-Coenzyme A desaturase 3	1.3525	0.0117536	179
Sdc1	syndecan 1	1.643	0.004791	471
Sdc2	syndecan 2	6.134	0.00013625	215
Sdc4	syndecan 4	2.196	0.0186578	402
Sdf2l1	stromal cell-derived factor 2-like 1	1.345	0.0131154	170
Sdha	succinate dehydrogenase complex, subunit A, flavoprotein (Fp)	2.107	0.00037986	286
Sdhb	succinate dehydrogenase complex, subunit B, iron sulfur (Ip)	2.027	0.00075812	349
Sdhc	succinate dehydrogenase complex, subunit C, integral membrane protein	1.833	8.66e-05	643
Sdhd	succinate dehydrogenase complex, subunit D, integral membrane protein	2.032	0.0033118	167
Sdk1	sidekick homolog 1 (chicken)	2.248	0.00074738	170
Sec13	SEC13 homolog (S. cerevisiae)	1.173	0.03289	181
Sec23ip	Sec23 interacting protein	1.9	0.00020008	156
Sec61a1	Sec61 alpha 1 subunit (S. cerevisiae)	1.76	0.000178008	395
Sec63	SEC63-like (S. cerevisiae)	1.35	0.003722	165
Sema3a	sema domain, immunoglobulin domain (Ig), short basic domain, secreted, (semaphorin) 3A	2.603	0.0020884	173
Sema3c	sema domain, immunoglobulin domain (Ig), short basic domain, secreted, (semaphorin) 3C	3.04	4.78e-05	167
Senp3	SUMO/sentrin specific peptidase 3	1.399	0.0088038	198
Serpinb9	serine (or cysteine) peptidase inhibitor, clade B, member 9	3.267	6.61e-05	241
Serpine2	serine (or cysteine) peptidase inhibitor, clade E, member 2	1.682	0.00080324	256
SERPINE2	serpin peptidase inhibitor, clade E (nexin, plasminogen activator inhibitor type 1), member 2	1.5489	0.005698	256
Serpinf1	serine (or cysteine) peptidase inhibitor, clade F, member 1	2.595	0.00014893	203
Serping1	serine (or cysteine) peptidase inhibitor, clade G, member 1	4.088	1.99e-05	190
Serpinh1	serine (or cysteine) peptidase inhibitor, clade H, member 1	1.355	0.023944	307
Set	SET nuclear oncogene	1.701	0.0061322	241
Setd1a	SET domain containing 1A	1.259	0.0020842	265
Setd8	SET domain containing (lysine methyltransferase) 8	1.669	0.007964	195
Setdb1	SET domain, bifurcated 1	1.422	0.0064642	159
Sf3b3	splicing factor 3b, subunit 3	1.569	0.00020096	230
Sfrp1	secreted frizzled-related protein 1	1.163	0.024136	936
Sfrp2	secreted frizzled-related protein 2	2.266	0.00076486	264
Sfrp4	secreted frizzled-related protein 4	2.135	0.0046146	213
Sfrp5	secreted frizzled-related sequence protein 5	4.731	0.0092014	214
Sfxn3	sideroflexin 3	1.639	0.00031442	900
Sgcb	sarcoglycan, beta (dystrophin-associated glycoprotein)	1.302	0.034378	242
Sgol2	shugoshin-like 2 (S. pombe)	1.569	0.0182098	170
Sgpl1	sphingosine phosphate lyase 1	1.5	0.0143796	305
Sh3gl1	SH3-domain GRB2-like 1	1.419	0.0192406	195
Sh3gl3	SH3-domain GRB2-like 3	1.22	0.044042	186
Shb	src homology 2 domain-containing transforming protein B	1.856	0.0038042	171
Shc1	src homology 2 domain-containing transforming protein C1	1.984	0.0071018	591
Shc2	SHC (Src homology 2 domain containing) transforming protein 2	2.373	0.00071086	153
Shmt1	serine hydroxymethyltransferase 1 (soluble)	1.688	0.0081452	915
Shq1	SHQ1 homolog (S. cerevisiae)	1.567	0.0127648	226
Sil1	endoplasmic reticulum chaperone SIL1 homolog (S. cerevisiae)	1.264	0.0121478	187
Sipa1l1	signal-induced proliferation-associated 1 like 1	2.183	0.00198724	180
Sirt4	sirtuin 4	1.328	0.0128628	158
Sirt6	sirtuin 6	1.172	0.036706	642
Six5	sine oculis-related homeobox 5	1.881	0.0005089	195
Skp2	S-phase kinase-associated protein 2 (p45)	1.827	0.00089388	999
Slbp	stem-loop binding protein	1.453	0.003359	171
Slc1a4	solute carrier family 1 (glutamate/neutral amino acid transporter), member 4	1.421	0.00379	176
SLC1A5	solute carrier family 1 (neutral amino acid transporter), member 5	1.29	0.02893	216
Slc25a1	solute carrier family 25 (mitochondrial carrier, citrate transporter), member 1	1.957	2.44e-05	160
Slc25a10	solute carrier family 25 (mitochondrial carrier, dicarboxylate transporter), member 10	1.43	0.0104864	170
Slc25a11	solute carrier family 25 (mitochondrial carrier oxoglutarate carrier), member 11	1.565	0.0066412	160
Slc25a12	solute carrier family 25 (mitochondrial carrier, Aralar), member 12	1.664	0.00079868	160
Slc25a13	solute carrier family 25 (mitochondrial carrier, adenine nucleotide translocator), member 13	2.18	0.00109832	171
Slc25a17	solute carrier family 25 (mitochondrial carrier, peroxisomal membrane protein), member 17	1.76	0.0021702	216
Slc25a3	solute carrier family 25 (mitochondrial carrier, phosphate carrier), member 3	1.444	4.79e-05	607
Slc25a4	solute carrier family 25 (mitochondrial carrier, adenine nucleotide translocator), member 4	2.78	5.38e-06	160
Slc2a1	solute carrier family 2 (facilitated glucose transporter), member 1	3.023	0.0002808	935
Slc2a3	solute carrier family 2 (facilitated glucose transporter), member 3	1.829	0.021536	323
Slc39a14	solute carrier family 39 (zinc transporter), member 14	2.094	0.0123524	163
Slc45a3	solute carrier family 45, member 3	1.484	0.0073124	196
Slc9a1	solute carrier family 9 (sodium/hydrogen exchanger), member 1	1.97	0.00080214	212
Smad6	SMAD family member 6	3.788	0.00060236	301
Smad7	SMAD family member 7	1.696	7.09e-05	949
Smad9	SMAD family member 9	2.8	0.0026764	186
Smarca1	SWI/SNF related, matrix associated, actin dependent regulator of chromatin, subfamily a, member 1	1.774	0.004923	345
Smarca4	SWI/SNF related, matrix associated, actin dependent regulator of chromatin, subfamily a, member 4	1.223	0.0127068	902
Smarcb1	SWI/SNF related, matrix associated, actin dependent regulator of chromatin, subfamily b, member 1	1.397	0.0007304	964
Smarcc1	SWI/SNF related, matrix associated, actin dependent regulator of chromatin, subfamily c, member 1	1.627	0.0076162	637
Smc2	structural maintenance of chromosomes 2	2.309	0.002435	258
Smc3	structural maintenance of chromosomes 3	1.558	0.0052684	196
Smc4	structural maintenance of chromosomes 4	1.889	0.0069878	287
Smn1	survival motor neuron 1	1.257	0.038074	227
Smo	smoothened homolog (Drosophila)	2.147	0.000189376	200
Smpd1	sphingomyelin phosphodiesterase 1, acid lysosomal	1.849	0.026228	215
Smyd2	SET and MYND domain containing 2	1.712	0.0017314	179
Smyd4	SET and MYND domain containing 4	1.272	0.0117848	195
SNAI1	snail homolog 1 (Drosophila)	1.238	0.0189482	949
Snai2	snail family zinc finger 2	2.212	0.00011954	479
Snapin	SNAP-associated protein	1.168	0.045538	153
Snrpa	small nuclear ribonucleoprotein polypeptide A	1.299	0.0026968	412
Snrpb	small nuclear ribonucleoprotein B	1.161	0.00149462	196
Snrpd1	small nuclear ribonucleoprotein D1	1.387	0.0165996	206
Snrpd2	small nuclear ribonucleoprotein D2	1.876	0.00045294	277
Snrpd3	small nuclear ribonucleoprotein D3	1.719	0.0005216	197
Snrpf	small nuclear ribonucleoprotein polypeptide F	1.886	0.000186212	170
Snta1	syntrophin, acidic 1	1.457	0.00026034	163
Snupn	snurportin 1	1.9	0.0062094	199
Snx19	sorting nexin 19	1.303	0.0063594	170
Snx9	sorting nexin 9	1.252	0.00159426	203
Sox5	SRY (sex determining region Y)-box 5	1.262	0.038342	282
Speg	SPEG complex locus	1.315	0.0085986	277
Spg7	spastic paraplegia 7 homolog (human)	1.255	0.029654	157
Sphk1	sphingosine kinase 1	3.844	0.0023894	241
Spin1	spindlin 1	1.538	0.00055874	160
Sptlc1	serine palmitoyltransferase, long chain base subunit 1	2.07	0.00029846	197
Sqrdl	sulfide quinone reductase-like (yeast)	2.788	0.00010056	240
Src	Rous sarcoma oncogene	1.268	0.0121546	943
Srebf1	sterol regulatory element binding transcription factor 1	1.228	0.0032502	341
Srebf2	sterol regulatory element binding factor 2	1.302	0.00139298	265
Srf	serum response factor	1.288	0.029072	896
Srfbp1	serum response factor binding protein 1	1.452	0.010842	270
Srp19	signal recognition particle 19	1.186	0.0041362	159
Srpr	signal recognition particle receptor ('docking protein')	1.682	0.00038788	191
Srsf1	serine/arginine-rich splicing factor 1	1.506	0.0020522	862
Srsf2	serine/arginine-rich splicing factor 2	1.443	0.0033876	265
Srsf7	serine/arginine-rich splicing factor 7	1.239	0.004087	205
Ssbp1	single-stranded DNA binding protein 1	1.397	0.044542	250
Ssr1	signal sequence receptor, alpha	1.751	0.00087806	170
Ssr4	signal sequence receptor, delta	1.747	0.00025588	160
Ssrp1	structure specific recognition protein 1	2.059	0.000111086	177
St6galnac6	ST6 (alpha-N-acetyl-neuraminyl-2,3-beta-galactosyl-1,3)-N-acetylgalactosaminide alpha-2,6-sialyltransferase 6	1.945	0.0026718	170
Stam	signal transducing adaptor molecule (SH3 domain and ITAM motif) 1	1.624	0.00091244	339
Stambp	STAM binding protein	1.428	0.0057842	260
Star	steroidogenic acute regulatory protein	2.251	0.000186978	169
Stk11	serine/threonine kinase 11	1.145	0.0180446	987
Stmn2	stathmin-like 2	3.998	0.00136496	197
Stub1	STIP1 homology and U-Box containing protein 1	1.94	3.93e-05	737
Suclg1	succinate-CoA ligase, GDP-forming, alpha subunit	1.885	0.00038676	337
Suclg2	succinate-Coenzyme A ligase, GDP-forming, beta subunit	2.197	0.00031152	258
Suds3	suppressor of defective silencing 3 homolog (S. cerevisiae)	1.21	0.01016	159
Sulf2	sulfatase 2	2.19	0.0066458	186
Sumf2	sulfatase modifying factor 2	2.052	1.46e-05	163
Sumo1	SMT3 suppressor of mif two 3 homolog 1 (yeast)	1.387	0.031032	414
Sumo2	SMT3 suppressor of mif two 3 homolog 2 (yeast)	1.414	0.0055286	499
Sumo3	SMT3 suppressor of mif two 3 homolog 3 (yeast)	1.62	0.00123156	191
Supt7l	suppressor of Ty 7-like	1.302	0.028628	919
Suv39h1	suppressor of variegation 3-9 homolog 1 (Drosophila)	2.193	3.46e-05	429
Sympk	symplekin	1.308	0.0036718	175
Syncrip	synaptotagmin binding, cytoplasmic RNA interacting protein	1.355	0.0098446	224
Syvn1	synovial apoptosis inhibitor 1, synoviolin	1.622	0.00059624	292
Tab1	TGF-beta activated kinase 1/MAP3K7 binding protein 1	1.256	0.027986	217
Tacc1	transforming, acidic coiled-coil containing protein 1	2.59	0.00104432	216
Tacc3	transforming, acidic coiled-coil containing protein 3	2.35	0.00020648	226
Taf6	TAF6 RNA polymerase II, TATA box binding protein (TBP)-associated factor	1.297	0.022084	159
Taf9	TAF9 RNA polymerase II, TATA box binding protein (TBP)-associated factor	1.276	0.026104	899
Tagln	transgelin	1.987	0.003252	242
Tarbp2	TAR (HIV) RNA binding protein 2	1.593	0.00063214	159
Tatdn1	TatD DNase domain containing 1	1.69	0.017412	191
Tbce	tubulin-specific chaperone E	1.228	0.03372	156
Tbl2	transducin (beta)-like 2	1.626	0.00150732	170
Tbx3	T-box 3	2.161	0.00027346	302
Tceb1	transcription elongation factor B (SIII), polypeptide 1	1.532	0.0016888	158
Tceb2	transcription elongation factor B (SIII), polypeptide 2	1.693	9.75e-05	229
TCF21	transcription factor 21	1.209	0.04732	166
Tcf3	transcription factor 3	1.244	0.00188722	565
Tcp1	t-complex protein 1	1.873	0.00149788	252
Tdg	thymine DNA glycosylase	1.52	0.0153614	247
Tef	thyrotroph embryonic factor	1.616	4.74e-05	179
Tert	telomerase reverse transcriptase	1.463	0.02418	993
TERT	telomerase reverse transcriptase	2.891	0.00023596	964
Tfam	transcription factor A, mitochondrial	1.502	0.0080404	339
Tfap4	transcription factor AP4	1.438	0.0167016	242
Tfcp2	transcription factor CP2	1.518	0.0089526	212
Tfdp1	transcription factor Dp 1	1.86	0.0032414	927
Tfdp2	transcription factor Dp 2	1.557	0.047676	916
Tfpt	TCF3 (E2A) fusion partner	1.178	0.029368	163
Tfrc	transferrin receptor	3.202	0.0007565	990
Tgfa	transforming growth factor alpha	1.62	7.87e-05	562
Tgfb2	transforming growth factor, beta 2	2.163	0.004715	302
Tgfb3	transforming growth factor, beta 3	1.67	0.00141244	265
Tgfbr2	transforming growth factor, beta receptor II	1.399	0.0054422	347
Them4	thioesterase superfamily member 4	2.287	0.0020056	200
Thra	thyroid hormone receptor alpha	1.352	0.0152142	470
Thy1	thymus cell antigen 1, theta	2.281	0.0031678	212
Timm22	translocase of inner mitochondrial membrane 22	1.599	0.00189992	163
Timp1	tissue inhibitor of metalloproteinase 1	2.957	0.0004777	412
Timp2	tissue inhibitor of metalloproteinase 2	2.683	0.000141048	862
Tk1	thymidine kinase 1	2.142	0.0035088	918
Tle1	transducin-like enhancer of split 1, homolog of Drosophila E(spl)	1.96	0.00071292	910
Tlr3	toll-like receptor 3	2.643	0.00063742	230
Tmed3	transmembrane emp24 domain containing 3	1.627	0.00034076	216
Tmem11	transmembrane protein 11	1.283	0.00166762	181
Tmem126a	transmembrane protein 126A	1.323	0.00083758	922
Tmem126b	transmembrane protein 126B	1.163	0.0090148	284
Tnks2	tankyrase, TRF1-interacting ankyrin-related ADP-ribose polymerase 2	1.288	0.0081078	227
Tnnt2	troponin T2, cardiac	1.305	0.0125548	328
Tnpo1	transportin 1	1.396	0.037048	192
Tns1	tensin 1	1.573	0.0024494	405
Tonsl	tonsoku-like, DNA repair protein	1.72	0.0040508	158
Top1mt	DNA topoisomerase 1, mitochondrial	2.339	0.00091644	312
Top2a	topoisomerase (DNA) II alpha	4.567	0.00080114	528
Topbp1	topoisomerase (DNA) II binding protein 1	1.751	0.0185942	270
Tor2a	torsin family 2, member A	1.132	0.0170624	204
TP53	transformation related protein 53	1.1723	0.07506	998
TP53BP2	transformation related protein 53 binding protein 1	1.2952	0.00096585	411
Tpm1	tropomyosin 1, alpha	2.897	0.0010362	216
Tpm2	tropomyosin 2, beta	2.199	0.00183018	173
Tradd	TNFRSF1A-associated via death domain	1.48	0.0039152	179
Trap1	TNF receptor-associated protein 1	1.995	8.33e-05	185
Trappc4	trafficking protein particle complex 4	1.404	0.0086898	163
Trim28	tripartite motif-containing 28	1.628	0.00152338	921
Trim32	tripartite motif-containing 32	1.714	0.0079038	253
Trim37	tripartite motif-containing 37	1.827	0.00027306	198
Trim63	tripartite motif-containing 63	1.807	0.00041792	163
Trip13	thyroid hormone receptor interactor 13	3.151	0.00112522	176
Trip6	thyroid hormone receptor interactor 6	2.248	0.00149852	207
Trpv4	transient receptor potential cation channel, subfamily V, member 4	1.613	0.008595	263
Trub1	TruB pseudouridine (psi) synthase homolog 1 (E. coli)	1.777	0.0026876	163
Tsc2	tuberous sclerosis 2	1.493	0.0153932	943
Tsc22d3	TSC22 domain family, member 3	1.422	0.0075654	181
Tsg101	tumor susceptibility gene 101	1.243	0.027048	252
Tshr	thyroid stimulating hormone receptor	10.717	0.0021598	216
Tshz1	teashirt zinc finger family member 1	3.153	0.000151696	191
Tsn	translin	1.437	0.002551	185
Ttc27	tetratricopeptide repeat domain 27	2.68	0.00110062	160
Ttc3	tetratricopeptide repeat domain 3	1.712	0.00094296	157
Tuba1a	tubulin, alpha 1A	1.649	0.008632	828
Tuba1c	tubulin, alpha 1C	1.813	0.0021982	337
Tubb6	tubulin, beta 6 class V	1.532	0.021308	195
Tubg1	tubulin, gamma 1	1.95	0.00017158	160
Tubgcp2	tubulin, gamma complex associated protein 2	1.631	0.00070166	160
Tufm	Tu translation elongation factor, mitochondrial	2.371	0.00046628	170
Tuft1	tuftelin 1	7.755	0.003498	270
Tut1	terminal uridylyl transferase 1, U6 snRNA-specific	1.366	0.025864	160
Twf1	twinfilin, actin-binding protein, homolog 1 (Drosophila)	1.194	0.029368	258
TWIST1	twist homolog 1 (Drosophila)	1.2458	0.025645	418
TWIST2	twist homolog 2 (Drosophila)	2.1258	0.00025148	816
Twsg1	twisted gastrulation homolog 1 (Drosophila)	2.232	0.00050346	284
Txnip	thioredoxin interacting protein	1.173	0.009602	162
Txnrd2	thioredoxin reductase 2	1.22	0.0046622	163
Tyro3	TYRO3 protein tyrosine kinase 3	3.85	0.000162212	159
U2af2	U2 small nuclear ribonucleoprotein auxiliary factor (U2AF) 2	1.325	0.0023132	151
Uba1	ubiquitin-like modifier activating enzyme 1	1.407	0.00027648	329
Uba2	ubiquitin-like modifier activating enzyme 2	1.386	0.0031852	165
Uba3	ubiquitin-like modifier activating enzyme 3	1.644	0.0060646	163
Uba5	ubiquitin-like modifier activating enzyme 5	1.326	0.0035322	405
Ube2c	ubiquitin-conjugating enzyme E2C	2.791	0.0037518	217
Ube2e2	ubiquitin-conjugating enzyme E2E 2	2.502	0.000180062	197
Ube2g2	ubiquitin-conjugating enzyme E2G 2	1.478	0.00025058	198
Ube2j1	ubiquitin-conjugating enzyme E2J 1	1.227	0.041388	163
Ube2m	ubiquitin-conjugating enzyme E2M	1.536	0.005724	163
Ube2s	ubiquitin-conjugating enzyme E2S	2.125	0.000188688	406
Ube3a	ubiquitin protein ligase E3A	1.405	0.031098	384
Ube3c	ubiquitin protein ligase E3C	1.734	0.0010532	160
Ubl5	ubiquitin-like 5	1.248	0.043684	574
Ubtf	upstream binding transcription factor, RNA polymerase I	1.476	0.044112	941
Ufd1l	ubiquitin fusion degradation 1 like	1.371	0.0061654	257
Ufm1	ubiquitin-fold modifier 1	1.595	0.0026538	457
Ugcg	UDP-glucose ceramide glucosyltransferase	2.562	0.0035352	231
Uhmk1	U2AF homology motif (UHM) kinase 1	1.229	0.025894	163
Ung	uracil DNA glycosylase	1.255	0.008772	394
Uqcrfs1	ubiquinol-cytochrome c reductase, Rieske iron-sulfur polypeptide 1	1.569	0.004389	167
Urod	uroporphyrinogen decarboxylase	1.218	0.00103878	159
Usp1	ubiquitin specific peptidase 1	3.806	0.0024354	158
Usp10	ubiquitin specific peptidase 10	1.789	0.00088786	170
Usp22	ubiquitin specific peptidase 22	1.709	4.98e-05	665
Usp36	ubiquitin specific peptidase 36	1.261	0.034832	194
Utp15	UTP15, U3 small nucleolar ribonucleoprotein, homolog (yeast)	1.502	0.0087724	177
Vapa	vesicle-associated membrane protein, associated protein A	1.261	0.0185196	211
Vav2	vav 2 oncogene	1.826	0.006083	215
Vcl	vinculin	1.243	0.0138456	412
Vcp	valosin containing protein	1.632	0.00034346	181
Vdac1	voltage-dependent anion channel 1	3.09	0.000122196	266
Vegfa	vascular endothelial growth factor A	1.295	0.023376	659
Vmp1	vacuole membrane protein 1	1.355	0.026344	834
Vprbp	Vpr (HIV-1) binding protein	1.556	0.0043054	181
Wars	tryptophanyl-tRNA synthetase	3.649	0.00031676	193
Wasf1	WAS protein family, member 1	1.609	0.00031804	163
Wdhd1	WD repeat and HMG-box DNA binding protein 1	1.947	0.0103416	157
Wdr18	WD repeat domain 18	1.741	0.000198134	207
Wdr5	WD repeat domain 5	1.315	0.0077236	264
Wdr77	WD repeat domain 77	1.848	0.000101186	160
Wee1	WEE 1 homolog 1 (S. pombe)	3.366	0.004861	491
Wfdc1	WAP four-disulfide core domain 1	1.826	0.0026088	177
Wnt10a	wingless-type MMTV integration site family, member 10A	1.887	0.0027058	191
WNT2B	wingless related MMTV integration site 2b	1.6526	0.0087541	267
Wnt4	wingless-type MMTV integration site family, member 4	3.571	0.00052386	341
Wnt5a	wingless-type MMTV integration site family, member 5A	7.399	5.99e-05	938
Wnt6	wingless-type MMTV integration site family, member 6	3.359	0.00016771	169
WNT9B	wingless-type MMTV integration site family, member 9B	3.9452	0.0012452	256
WNT9B	wingless-type MMTV integration site 9B	1.278	0.012452	256
Wrap53	WD repeat containing, antisense to Trp53	1.102	0.028506	271
Wt1	Wilms tumor 1 homolog	4.719	0.000182854	902
Xpc	xeroderma pigmentosum, complementation group C	1.186	0.023566	301
Xpo1	exportin 1, CRM1 homolog (yeast)	1.462	0.00169622	516
Xpo5	exportin 5	1.773	0.0066852	380
Xpot	exportin, tRNA (nuclear export receptor for tRNAs)	1.767	0.00044072	160
Xrcc1	X-ray repair complementing defective repair in Chinese hamster cells 1	1.238	0.028962	288
Xrcc2	X-ray repair complementing defective repair in Chinese hamster cells 2	1.32	0.02258	303
Xrcc5	X-ray repair complementing defective repair in Chinese hamster cells 5	2.716	0.00046978	519
Xrcc6	X-ray repair complementing defective repair in Chinese hamster cells 6	2.138	0.00129832	528
Yaf2	YY1 associated factor 2	1.243	0.040472	194
Yap1	yes-associated protein 1	1.593	0.0007983	197
YAP1	Yes-associated protein 1	1.289	0.0031456	197
Yars	tyrosyl-tRNA synthetase	2.205	0.000185574	212
Ybx1	Y box protein 1	1.331	0.0040022	484
Ybx3	Y box protein 3	1.419	0.0143416	227
Yme1l1	YME1-like 1 (S. cerevisiae)	1.239	0.0002347	242
Ywhae	tyrosine 3-monooxygenase/tryptophan 5-monooxygenase activation protein, epsilon polypeptide	1.408	0.0004189	293
Ywhaq	tyrosine 3-monooxygenase/tryptophan 5-monooxygenase activation protein, theta polypeptide	1.178	0.020016	188
Yy1	YY1 transcription factor	1.378	0.0082068	983
Zbtb16	zinc finger and BTB domain containing 16	2.929	0.00027794	872
ZBTB40	zinc finger and BTB domain containing 40	1.2864	0.016521	170
Zc3h7b	zinc finger CCCH type containing 7B	1.4	0.0040368	170
Zdhhc8	zinc finger, DHHC domain containing 8	1.333	0.0025392	197
Zfp1	zinc finger protein 1	1.412	0.023754	865
Zkscan7	zinc finger with KRAB and SCAN domains 7	1.886	0.0123974	242
Zmiz1	zinc finger, MIZ-type containing 1	1.503	0.0162866	241
Genes with lower expression in 4n vs 2n cells
symb	annot	fold	P	string10_stringency
Abca1	ATP-binding cassette, sub-family A (ABC1), member 1	0.495	0.0018815	254
Abca9	ATP-binding cassette, sub-family A (ABC1), member 9	0.25	0.00082668	458
Abcb7	ATP-binding cassette, sub-family B (MDR/TAP), member 7	0.798	0.0090116	166
Abcg1	ATP-binding cassette, sub-family G (WHITE), member 1	0.215	0.0028634	151
Abcg2	ATP-binding cassette, sub-family G (WHITE), member 2	0.635	0.041134	412
Abi1	abl-interactor 1	0.648	0.0047374	163
Ace	angiotensin I converting enzyme (peptidyl-dipeptidase A) 1	0.136	0.00122874	242
Acp5	acid phosphatase 5, tartrate resistant	0.385	0.0006811	167
Actb	actin, beta	0.854	0.0084214	971
Acvr1b	activin A receptor, type 1B	0.675	0.046926	240
Adam17	a disintegrin and metallopeptidase domain 17	0.429	0.00053108	309
Adam2	a disintegrin and metallopeptidase domain 2	0.918	0.0143372	323
Adar	adenosine deaminase, RNA-specific	0.535	0.000166344	206
Adcy9	adenylate cyclase 9	0.681	0.020714	806
Adipor1	adiponectin receptor 1	0.689	0.0037182	833
Adrbk2	adrenergic receptor kinase, beta 2	0.158	0.00187396	167
Ago2	argonaute RISC catalytic subunit 2	0.759	0.022428	414
Ahrr	aryl-hydrocarbon receptor repressor	0.825	0.0172148	231
Akap10	A kinase (PRKA) anchor protein 10	0.684	0.041802	802
Akap13	A kinase (PRKA) anchor protein 13	0.594	0.00115854	345
ALOX5	arachidonate 5-lipoxygenase	0.63	0.053078	173
Alpk1	alpha-kinase 1	0.274	0.00022828	167
Amh	anti-Mullerian hormone	0.851	0.02144	198
Ap3d1	adaptor-related protein complex 3, delta 1 subunit	0.876	0.0079886	175
Apaf1	apoptotic peptidase activating factor 1	0.509	0.0028694	605
Aplnr	apelin receptor	0.243	0.004114	163
Aplp2	amyloid beta (A4) precursor-like protein 2	0.516	0.0043328	181
Apobec1	apolipoprotein B mRNA editing enzyme, catalytic polypeptide 1	0.09	0.0022486	196
Apoe	apolipoprotein E	0.258	0.032836	329
App	amyloid beta (A4) precursor protein	0.717	0.023578	282
Arhgap4	Rho GTPase activating protein 4	0.155	0.000186258	395
Arhgap9	Rho GTPase activating protein 9	0.288	9.79e-05	151
Arhgef1	Rho guanine nucleotide exchange factor (GEF) 1	0.764	0.039742	264
Arhgef10l	Rho guanine nucleotide exchange factor (GEF) 10-like	0.522	0.00095048	271
Arhgef2	rho/rac guanine nucleotide exchange factor (GEF) 2	0.32	0.00089696	332
ARHGEF28	Rho guanine nucleotide exchange factor (GEF) 28	0.498	0.00409124	160
Arhgef7	Rho guanine nucleotide exchange factor (GEF7)	0.444	0.00140586	358
ARHGEF7	Rho guanine nucleotide exchange factor (GEF) 7	0.536	0.0425369	271
Arid1a	AT rich interactive domain 1A (SWI-like)	0.722	0.0029288	234
Arid3a	AT rich interactive domain 3A (BRIGHT-like)	0.683	0.0063774	158
Arrb1	arrestin, beta 1	0.795	0.0118986	242
Asap1	ArfGAP with SH3 domain, ankyrin repeat and PH domain1	0.232	0.00023924	192
Asprv1	aspartic peptidase, retroviral-like 1	0.121	0.00055632	156
Atf6	activating transcription factor 6	0.508	8.53e-05	301
Atg3	autophagy related 3	0.783	0.0112622	216
Atp2a3	ATPase, Ca++ transporting, ubiquitous	0.366	0.0037792	227
Atp6v0a2	ATPase, H+ transporting, lysosomal V0 subunit A2	0.861	0.0071856	157
Atp7a	ATPase, Cu++ transporting, alpha polypeptide	0.504	0.00041898	364
Atxn3	ataxin 3	0.801	0.0144556	181
B2m	beta-2 microglobulin	0.288	0.0059662	359
Bach2	BTB and CNC homology 2	0.709	0.0134822	239
Bak1	BCL2-antagonist/killer 1	0.77	0.0038464	636
Batf	basic leucine zipper transcription factor, ATF-like	0.473	0.0057008	179
Baz1a	bromodomain adjacent to zinc finger domain 1A	0.58	0.021112	197
Bcas3	breast carcinoma amplified sequence 3	0.837	0.0142068	227
Bcl11a	B cell CLL/lymphoma 11A (zinc finger protein)	0.269	0.00080106	216
Bcl11b	B cell leukemia/lymphoma 11B	0.849	0.02711	204
Bcl2	B cell leukemia/lymphoma 2	0.621	0.0116966	998
Bcl2l11	BCL2-like 11 (apoptosis facilitator)	0.172	0.00149212	469
Bcl6	B cell leukemia/lymphoma 6	0.253	0.00047278	942
Bcl6b	B cell CLL/lymphoma 6, member B	0.321	0.0045142	241
BHLHA15	basic helix-loop-helix family, member a15	0.71	0.041084	402
Blk	B lymphoid kinase	0.585	0.0088134	301
Blnk	B cell linker	0.471	0.0013336	213
Bmf	BCL2 modifying factor	0.651	0.0181538	151
Bnip3l	BCL2/adenovirus E1B interacting protein 3-like	0.888	0.044864	241
Braf	Braf transforming gene	0.635	0.0023742	218
Brd4	bromodomain containing 4	0.788	0.00462	947
Brk1	BRICK1, SCAR/WAVE actin-nucleating complex subunit	0.728	0.0153378	197
Btg2	B cell translocation gene 2, anti-proliferative	0.329	0.043368	852
Btg4	B cell translocation gene 4	0.97	0.0188276	165
Btk	Bruton agammaglobulinemia tyrosine kinase	0.184	0.0018227	302
CA2	carbonic anhydrase II	0.658	0.0014568	402
Cadm1	cell adhesion molecule 1	0.75	0.0041222	345
Calm1	calmodulin 1	0.688	0.00193052	173
Camk1	calcium/calmodulin-dependent protein kinase I	0.631	0.036256	163
Camkk2	calcium/calmodulin-dependent protein kinase kinase 2, beta	0.307	0.0020336	195
Cask	calcium/calmodulin-dependent serine protein kinase (MAGUK family)	0.78	0.024468	167
Casp1	caspase 1	0.284	0.00068534	407
Casp2	caspase 2	0.722	0.0100534	251
Casp7	caspase 7	0.531	0.0026478	287
Casp8	caspase 8	0.493	0.004412	492
Cast	calpastatin	0.781	0.0176906	824
Cav1	caveolin 1, caveolae protein	0.398	0.0073496	838
Cav2	caveolin 2	0.316	0.0101034	242
Cbfa2t3	core-binding factor, runt domain, alpha subunit 2, translocated to, 3 (human)	0.382	0.0003628	163
Cbl	Casitas B-lineage lymphoma	0.454	0.0021406	392
Ccl20	chemokine (C-C motif) ligand 20	0.654	0.00047762	175
Ccm2	cerebral cavernous malformation 2	0.688	0.011769	163
Ccnk	cyclin K	0.716	0.0029802	197
Ccr1	chemokine (C-C motif) receptor 1	0.047	0.00197916	181
Ccr2	chemokine (C-C motif) receptor 2	0.047	0.00020178	163
Ccr5	chemokine (C-C motif) receptor 5	0.188	0.00177266	179
Ccr7	chemokine (C-C motif) receptor 7	0.442	0.0065052	235
Cd19	CD19 antigen	0.7	0.025528	877
Cd2	CD2 antigen	0.342	0.0020966	290
Cd22	CD22 antigen	0.581	0.005447	412
Cd244	CD244 natural killer cell receptor 2B4	0.162	0.00064944	163
Cd274	CD274 antigen	0.111	0.00103648	196
Cd276	CD276 antigen	0.777	0.043822	225
Cd33	CD33 antigen	0.136	0.0037036	165
Cd34	CD34 antigen	0.397	0.0058156	471
Cd36	CD36 antigen	0.395	0.0106994	284
Cd38	CD38 antigen	0.35	0.017594	355
Cd3d	CD3 antigen, delta polypeptide	0.689	0.010771	163
Cd4	CD4 antigen	0.585	0.039274	394
Cd40	CD40 antigen	0.341	0.00182734	532
Cd40lg	CD40 ligand	0.729	0.0049086	416
Cd48	CD48 antigen	0.157	0.0024304	197
Cd5	CD5 antigen	0.727	0.042118	472
Cd52	CD52 antigen	0.086	0.00068744	167
Cd6	CD6 antigen	0.63	0.0156508	614
Cd68	CD68 antigen	0.19	0.0145972	281
Cd7	CD7 antigen	0.318	0.0030768	242
Cd72	CD72 antigen	0.192	0.00541	167
Cd79a	CD79A antigen (immunoglobulin-associated alpha)	0.543	0.00033058	501
Cd79b	CD79B antigen	0.563	0.004895	197
Cd80	CD80 antigen	0.215	0.0022362	840
Cd82	CD82 antigen	0.545	0.0058048	307
Cd86	CD86 antigen	0.177	0.0049668	163
Cd8a	CD8 antigen, alpha chain	0.602	0.011561	581
Cdc14a	CDC14 cell division cycle 14A	0.448	0.00024964	216
Cdc42	cell division cycle 42	0.754	0.0041016	609
Cdc42ep3	CDC42 effector protein (Rho GTPase binding) 3	0.38	0.0095812	211
Cdh13	cadherin 13	0.384	0.0060606	223
Cdh5	cadherin 5	0.324	0.010266	413
Cdipt	CDP-diacylglycerol--inositol 3-phosphatidyltransferase (phosphatidylinositol synthase)	0.795	0.05072	158
Cdk11b	cyclin-dependent kinase 11B	0.789	0.027084	163
Cdk12	cyclin-dependent kinase 12	0.854	0.0164116	216
Cdk9	cyclin-dependent kinase 9 (CDC2-related kinase)	0.816	0.0029828	984
Cebpb	CCAAT/enhancer binding protein (C/EBP), beta	0.34	0.0025882	780
Cebpg	CCAAT/enhancer binding protein (C/EBP), gamma	0.785	0.0035792	810
Cecr2	cat eye syndrome chromosome region, candidate 2	0.783	0.020348	167
Cep170	centrosomal protein 170	0.796	0.0079364	167
Cfb	complement factor B	0.275	0.00126314	236
Cfl1	cofilin 1, non-muscle	0.732	0.0062908	289
Cflar	CASP8 and FADD-like apoptosis regulator	0.461	0.003646	995
Cfp	complement factor properdin	0.235	0.0050408	159
Chml	choroideremia-like	0.702	4.75e-05	212
Ciita	class II transactivator	0.27	0.0020322	405
Cklf	chemokine-like factor	0.508	0.00033226	265
Clca2	chloride channel calcium activated 2	0.462	0.0114354	167
Clec10a	C-type lectin domain family 10, member A	0.204	0.007238	163
Clk1	CDC-like kinase 1	0.669	0.005058	163
Cnot4	CCR4-NOT transcription complex, subunit 4	0.823	0.030008	255
Col18a1	collagen, type XVIII, alpha 1	0.457	0.0034786	306
Col4a1	collagen, type IV, alpha 1	0.372	0.004944	158
Cpne3	copine III	0.65	0.0082594	199
Cradd	CASP2 and RIPK1 domain containing adaptor with death domain	0.747	0.0028786	288
Creb1	cAMP responsive element binding protein 1	0.78	0.00078554	869
Crebbp	CREB binding protein	0.741	0.0112024	997
Crem	cAMP responsive element modulator	0.604	0.022158	361
Csf1	colony stimulating factor 1 (macrophage)	0.392	0.0069586	461
Csf1r	colony stimulating factor 1 receptor	0.123	0.0080848	903
Csf2ra	colony stimulating factor 2 receptor, alpha, low-affinity (granulocyte-macrophage)	0.244	6.74e-05	193
Csf3r	colony stimulating factor 3 receptor (granulocyte)	0.046	0.00060416	207
Csk	c-src tyrosine kinase	0.658	0.00898	298
Ctnnbip1	catenin beta interacting protein 1	0.812	0.0101754	219
Ctsc	cathepsin C	0.232	0.00179982	242
Ctsd	cathepsin D	0.648	0.0144734	566
Ctss	cathepsin S	0.111	0.0115724	300
Cux1	cut-like homeobox 1	0.691	0.00023866	216
Cxcl12	chemokine (C-X-C motif) ligand 12	0.6	0.005589	418
Cxcr2	chemokine (C-X-C motif) receptor 2	0.031	0.000172648	159
Cxcr3	chemokine (C-X-C motif) receptor 3	0.479	0.0037192	191
Cyba	cytochrome b-245, alpha polypeptide	0.531	0.00031782	289
Cyth1	cytohesin 1	0.407	0.0011306	215
CYTH2	cytohesin 1	0.411	0.0011306	239
Daxx	Fas death domain-associated protein	0.538	0.0043772	376
Dct	dopachrome tautomerase	0.717	0.023206	307
Ddit4	DNA-damage-inducible transcript 4	0.573	0.0189198	206
Ddx5	DEAD (Asp-Glu-Ala-Asp) box polypeptide 5	0.801	0.0057164	256
Ddx58	DEAD (Asp-Glu-Ala-Asp) box polypeptide 58	0.326	0.0007934	242
Ddx6	DEAD (Asp-Glu-Ala-Asp) box polypeptide 6	0.752	0.00082148	327
Degs1	degenerative spermatocyte homolog 1 (Drosophila)	0.673	0.021698	198
Dennd4a	DENN/MADD domain containing 4A	0.438	0.0170918	440
Dhrs9	dehydrogenase/reductase (SDR family) member 9	0.17	0.0013702	289
Dhx58	DEXH (Asp-Glu-X-His) box polypeptide 58	0.289	0.00082432	419
Dip2b	DIP2 disco-interacting protein 2 homolog B (Drosophila)	0.7	0.01261	173
Dirc2	disrupted in renal carcinoma 2 (human)	0.608	0.033312	284
Dlc1	deleted in liver cancer 1	0.301	0.00155148	241
Dll1	delta-like 1 (Drosophila)	0.692	0.0090334	302
Dna2	DNA replication helicase 2 homolog (yeast)	0.383	0.00078162	206
Dnajb6	DnaJ (Hsp40) homolog, subfamily B, member 6	0.918	0.0004864	206
Dnm2	dynamin 2	0.546	5.61e-05	421
Dnmt3b	DNA methyltransferase 3B	0.787	0.00046524	890
Dock1	dedicator of cytokinesis 1	0.623	0.00182614	163
Dok1	docking protein 1	0.393	0.0057	803
Dok3	docking protein 3	0.196	0.00043998	257
Dpysl2	dihydropyrimidinase-like 2	0.701	0.0182216	163
Dr1	down-regulator of transcription 1	0.823	0.038254	250
Drd3	dopamine receptor D3	0.863	0.0188364	196
DSP	desmoplakin	0.72	0.035708	234
Dusp1	dual specificity phosphatase 1	0.324	0.044086	491
Dusp16	dual specificity phosphatase 16	0.19	0.002387	198
Dusp4	dual specificity phosphatase 4	0.496	0.023934	290
Dusp5	dual specificity phosphatase 5	0.401	0.0131536	328
Dusp6	dual specificity phosphatase 6	0.221	0.0054152	343
Dyrk2	dual-specificity tyrosine-(Y)-phosphorylation regulated kinase 2	0.625	0.00162596	177
Ebf1	early B cell factor 1	0.272	0.0048074	260
Ednrb	endothelin receptor type B	0.582	0.0183564	301
Eed	embryonic ectoderm development	0.724	0.0024184	159
Efna1	ephrin A1	0.375	0.00118094	191
Egln1	egl-9 family hypoxia-inducible factor 1	0.903	0.046454	211
Egln3	egl-9 family hypoxia-inducible factor 3	0.572	0.022148	212
Eif2ak4	eukaryotic translation initiation factor 2 alpha kinase 4	0.755	0.018299	284
Elmo2	engulfment and cell motility 2	0.581	0.0028272	163
Enc1	ectodermal-neural cortex 1	0.702	0.0114298	164
Eng	endoglin	0.334	0.0084748	215
Eno3	enolase 3 (beta, muscle)	0.6579	0.002894	533
Enpp2	ectonucleotide pyrophosphatase/phosphodiesterase 2	0.249	0.0042572	194
Entpd1	ectonucleoside triphosphate diphosphohydrolase 1	0.362	0.01628	169
Ep300	E1A binding protein p300	0.63	0.0086252	999
Epc1	enhancer of polycomb homolog 1 (Drosophila)	0.6	0.0055928	435
EPHA1	EPH receptor A1	0.683	0.0025987	208
Epha4	Eph receptor A4	0.617	0.003683	235
Ephx1	epoxide hydrolase 1, microsomal	0.745	0.031824	163
Eps15	epidermal growth factor receptor pathway substrate 15	0.706	0.0053936	179
Esam	endothelial cell-specific adhesion molecule	0.288	0.0088324	204
Ets1	E26 avian leukemia oncogene 1, 5' domain	0.311	0.0044312	517
Ets2	E26 avian leukemia oncogene 2, 3' domain	0.302	0.0036508	906
Etv3	ets variant 3	0.412	0.0028836	241
Etv5	ets variant 5	0.376	0.00035392	212
Etv6	ets variant 6	0.402	0.00029398	401
Ext1	exostoses (multiple) 1	0.609	0.00032996	235
F10	coagulation factor X	0.089	0.0017433	295
F5	coagulation factor V	0.304	0.0050972	178
F7	coagulation factor VII	0.686	0.0083252	548
Fabp7	fatty acid binding protein 7, brain	0.829	0.04679	163
Fam63b	family with sequence similarity 63, member B	0.587	0.0103172	181
Fau	Finkel-Biskis-Reilly murine sarcoma virus (FBR-MuSV) ubiquitously expressed (fox derived)	0.866	0.044724	163
Fbxl5	F-box and leucine-rich repeat protein 5	0.335	0.00170942	227
Fcer1a	Fc receptor, IgE, high affinity I, alpha polypeptide	0.807	0.033334	163
Fcer1g	Fc receptor, IgE, high affinity I, gamma polypeptide	0.173	0.00149766	163
Fcgr2b	Fc receptor, IgG, low affinity IIb	0.297	0.0044518	177
Fcrla	Fc receptor-like A	0.674	0.038738	163
Fermt3	fermitin family homolog 3 (Drosophila)	0.304	0.00114274	329
Fes	feline sarcoma oncogene	0.251	0.00022656	416
Flcn	folliculin	0.745	0.0149596	163
Fli1	Friend leukemia integration 1	0.285	0.008749	398
Flt1	FMS-like tyrosine kinase 1	0.227	0.0053644	416
Flt3	FMS-like tyrosine kinase 3	0.287	0.00028086	501
Flt4	FMS-like tyrosine kinase 4	0.408	0.009502	252
Fndc3a	fibronectin type III domain containing 3A	0.703	0.0068912	213
Frat1	frequently rearranged in advanced T cell lymphomas	0.686	0.034606	208
Fshb	follicle stimulating hormone beta	0.797	0.03952	163
Furin	furin (paired basic amino acid cleaving enzyme)	0.57	0.0052066	313
Fxyd5	FXYD domain-containing ion transport regulator 5	0.244	0.00067678	201
Fyb	FYN binding protein	0.097	0.00114228	186
Gadd45a	growth arrest and DNA-damage-inducible 45 alpha	0.365	0.039182	992
Gadd45b	growth arrest and DNA-damage-inducible 45 beta	0.301	0.034728	345
Gba	glucosidase, beta, acid	0.617	0.005542	396
Gbx2	gastrulation brain homeobox 2	0.845	0.049826	195
Gcnt2	glucosaminyl (N-acetyl) transferase 2, I-branching enzyme	0.361	0.00078424	214
Gdf3	growth differentiation factor 3	0.632	0.02467	288
Ggct	gamma-glutamyl cyclotransferase	0.62	0.010181	282
Gls	glutaminase	0.618	0.00093476	472
Gltscr1	glioma tumor suppressor candidate region gene 1	0.709	0.0069624	258
Gna15	guanine nucleotide binding protein, alpha 15	0.604	0.027908	242
Golph3	golgi phosphoprotein 3	0.92	0.04186	416
GP1BA	glycoprotein Ib (platelet), alpha polypeptide	0.76	0.03445	171
Gpr183	G protein-coupled receptor 183	0.376	0.0117624	163
Gpr65	G-protein coupled receptor 65	0.174	0.0027676	815
Gpx1	glutathione peroxidase 1	0.505	0.0101882	242
Gramd4	GRAM domain containing 4	0.523	0.000131188	189
Grap2	GRB2-related adaptor protein 2	0.362	0.0042526	195
Grasp	GRP1 (general receptor for phosphoinositides 1)-associated scaffold protein	0.466	0.0094492	167
Grb2	growth factor receptor bound protein 2	0.688	0.020984	613
Hck	hemopoietic cell kinase	0.092	0.0010337	413
Hcst	hematopoietic cell signal transducer	0.694	0.0024132	188
Hdac5	histone deacetylase 5	0.381	0.00109734	216
Hdac7	histone deacetylase 7	0.828	0.023534	179
Hdac9	histone deacetylase 9	0.521	0.0174236	926
Helt	helt bHLH transcription factor	0.81	0.035844	222
Herc1	hect (homologous to the E6-AP (UBE3A) carboxyl terminus) domain and RCC1 (CHC1)-like domain (RLD) 1	0.682	0.026564	198
Hexa	hexosaminidase A	0.716	0.021036	186
Hey1	hairy/enhancer-of-split related with YRPW motif 1	0.444	0.0032908	241
Hfe	hemochromatosis	0.496	0.026096	163
Hhex	hematopoietically expressed homeobox	0.366	0.0134404	214
Hif1a	hypoxia inducible factor 1, alpha subunit	0.706	0.034548	961
Hmox1	heme oxygenase (decycling) 1	0.329	0.025164	457
Hmox2	heme oxygenase (decycling) 2	0.547	0.0053674	191
Hopx	HOP homeobox	0.769	0.020134	212
Hoxb3	homeobox B3	0.831	0.020336	198
Hoxb4	homeobox B4	0.581	0.0156212	302
Hp	haptoglobin	0.058	0.0010925	163
Hspa1a	heat shock protein 1A	0.481	0.046272	163
Hspa8	heat shock protein 8	0.692	0.035892	473
Hspg2	perlecan (heparan sulfate proteoglycan 2)	0.324	0.0013614	197
Htr7	5-hydroxytryptamine (serotonin) receptor 7	0.537	0.0039772	181
Iapp	islet amyloid polypeptide	0.864	0.035894	163
Icam2	intercellular adhesion molecule 2	0.33	0.0046602	163
Id4	inhibitor of DNA binding 4	0.723	0.050266	284
Ier3	immediate early response 3	0.389	0.045152	252
Ifi35	interferon-induced protein 35	0.716	0.00067604	206
Ifih1	interferon induced with helicase C domain 1	0.254	0.00123708	167
Ifit1	interferon-induced protein with tetratricopeptide repeats 1	0.311	1.28e-05	206
Ifit2	interferon-induced protein with tetratricopeptide repeats 2	0.176	0.00080762	165
Ifit3	interferon-induced protein with tetratricopeptide repeats 3	0.123	0.0023834	270
Ifitm1	interferon induced transmembrane protein 1	0.458	0.035908	202
Ifitm2	interferon induced transmembrane protein 2	0.567	0.000160602	157
Ifng	interferon gamma	0.76	0.041228	265
Igfbp3	insulin-like growth factor binding protein 3	0.638	0.036222	414
Igfbp7	insulin-like growth factor binding protein 7	0.308	0.010692	163
Igj	immunoglobulin joining chain	0.234	3.15e-06	171
Ikbkb	inhibitor of kappaB kinase beta	0.522	0.00037938	328
Ikzf1	IKAROS family zinc finger 1	0.243	0.0044366	871
Ikzf3	IKAROS family zinc finger 3	0.545	0.0078194	834
Il12rb2	interleukin 12 receptor, beta 2	0.62	0.0151028	175
Il16	interleukin 16	0.555	0.00120572	213
Il1a	interleukin 1 alpha	0.096	0.01035	252
Il1b	interleukin 1 beta	0.051	0.0035778	401
Il2	interleukin 2	0.859	0.0036308	992
Il21r	interleukin 21 receptor	0.308	0.004989	163
Il2rg	interleukin 2 receptor, gamma chain	0.151	0.0035592	929
Il3ra	interleukin 3 receptor, alpha chain	0.85	0.04189	165
Il7r	interleukin 7 receptor	0.155	0.0008514	196
Impdh1	inosine 5'-phosphate dehydrogenase 1	0.747	0.026946	241
Ing3	inhibitor of growth family, member 3	0.643	0.0030658	215
Ino80	INO80 homolog (S. cerevisiae)	0.85	0.031432	181
Insr	insulin receptor	0.315	0.00193158	509
Iqgap1	IQ motif containing GTPase activating protein 1	0.54	0.00120526	277
Iqgap2	IQ motif containing GTPase activating protein 2	0.406	0.0053178	276
Irf1	interferon regulatory factor 1	0.435	0.0032804	560
Irf2	interferon regulatory factor 2	0.263	0.00146858	396
Irf4	interferon regulatory factor 4	0.31	0.00023816	509
Irf5	interferon regulatory factor 5	0.148	0.00041018	173
Irf7	interferon regulatory factor 7	0.384	0.00140248	198
Irf9	interferon regulatory factor 9	0.518	0.0024606	157
Irs2	insulin receptor substrate 2	0.482	0.048204	352
Isg15	ISG15 ubiquitin-like modifier	0.459	0.0047428	282
Isg20	interferon-stimulated protein	0.611	0.0123584	235
Itga2	integrin alpha 2	0.535	0.020018	620
Itga2b	integrin alpha 2b	0.772	0.040436	284
Itga6	integrin alpha 6	0.33	0.0064306	917
Itgal	integrin alpha L	0.126	0.0016038	294
Itgam	integrin alpha M	0.07	0.0036036	416
Itgax	integrin alpha X	0.139	0.00048666	252
ITGB7	integrin, beta 7	0.28	0.00184826	163
Itm2b	integral membrane protein 2B	0.432	0.00115258	195
Jag1	jagged 1	0.466	0.02123	357
Jup	junction plakoglobin	0.668	0.0196046	219
JUP	junction plakoglobin	0.629	1.23659e-05	219
Kat6a	K(lysine) acetyltransferase 6A	0.602	0.0111048	242
Kbtbd11	kelch repeat and BTB (POZ) domain containing 11	0.656	0.0049168	177
Kcnq1	potassium voltage-gated channel, subfamily Q, member 1	0.282	0.0095092	158
Kdm3a	lysine (K)-specific demethylase 3A	0.709	0.0025174	216
Kdm4c	lysine (K)-specific demethylase 4C	0.809	0.012961	200
Kdm6a	lysine (K)-specific demethylase 6A	0.697	0.0054964	183
Kdm6b	KDM1 lysine (K)-specific demethylase 6B	0.358	0.0049084	242
Kdr	kinase insert domain protein receptor	0.201	0.0038672	507
Kmt2d	lysine (K)-specific methyltransferase 2D	0.716	0.0152162	914
Kpna4	karyopherin (importin) alpha 4	0.457	0.0057156	267
Krt17	keratin 17	0.814	0.0142742	159
Lamp1	lysosomal-associated membrane protein 1	0.756	0.0030164	296
Lbr	lamin B receptor	0.445	2.51e-05	370
Lck	lymphocyte protein tyrosine kinase	0.612	0.032	954
Lcn2	lipocalin 2	0.138	0.0040226	167
Lcp1	lymphocyte cytosolic protein 1	0.174	0.0049194	163
Lcp2	lymphocyte cytosolic protein 2	0.13	0.0028968	211
Lgals3	lectin, galactose binding, soluble 3	0.304	0.0027574	325
Lif	leukemia inhibitory factor	0.318	0.0077856	235
Lifr	leukemia inhibitory factor receptor	0.458	1.5e-05	242
Lmnb1	lamin B1	0.577	0.0152116	263
Lmo2	LIM domain only 2	0.302	0.00125234	392
Lmtk2	lemur tyrosine kinase 2	0.812	0.02737	198
Lpl	lipoprotein lipase	0.409	0.0087806	264
Lrp1b	low density lipoprotein-related protein 1B (deleted in tumors)	0.875	0.031608	258
Lrp5	low density lipoprotein receptor-related protein 5	0.598	0.00047584	414
Lrrk2	leucine-rich repeat kinase 2	0.209	0.0001918	258
Lsp1	lymphocyte specific 1	0.194	0.000141966	163
Ltf	lactotransferrin	0.503	0.036398	151
Ly6e	lymphocyte antigen 6 complex, locus E	0.51	0.0028052	195
Lyl1	lymphoblastomic leukemia 1	0.276	0.006282	267
Lyn	Yamaguchi sarcoma viral (v-yes-1) oncogene homolog	0.123	0.00139106	382
Madd	MAP-kinase activating death domain	0.35	0.00070404	359
Mafb	v-maf musculoaponeurotic fibrosarcoma oncogene family, protein B (avian)	0.184	0.00086374	333
Mag	myelin-associated glycoprotein	0.848	0.037152	197
Malt1	mucosa associated lymphoid tissue lymphoma translocation gene 1	0.198	0.00167212	416
Maml3	mastermind like 3 (Drosophila)	0.451	0.00134624	900
Map2k1	mitogen-activated protein kinase kinase 1	0.592	0.0066406	717
Map3k11	mitogen-activated protein kinase kinase kinase 11	0.602	0.0045062	206
Map3k3	mitogen-activated protein kinase kinase kinase 3	0.528	0.000293	163
Map3k5	mitogen-activated protein kinase kinase kinase 5	0.554	0.0039332	531
Map3k8	mitogen-activated protein kinase kinase kinase 8	0.265	0.0105	242
Mapk11	mitogen-activated protein kinase 11	0.476	0.0028086	915
Mapk12	mitogen-activated protein kinase 12	0.421	0.00190016	921
Mapk13	mitogen-activated protein kinase 13	0.525	0.0141998	910
Mapk14	mitogen-activated protein kinase 14	0.486	0.00099646	948
Mapk3	mitogen-activated protein kinase 3	0.853	0.0125064	979
Mapkapk2	MAP kinase-activated protein kinase 2	0.413	0.0027794	282
Mapkapk3	mitogen-activated protein kinase-activated protein kinase 3	0.374	0.00063544	163
Mas1	MAS1 oncogene	0.76	0.00077672	207
Mast3	microtubule associated serine/threonine kinase 3	0.819	0.044778	196
Mast4	microtubule associated serine/threonine kinase family member 4	0.495	0.00157858	289
Mbd4	methyl-CpG binding domain protein 4	0.77	0.020486	163
Mbp	myelin basic protein	0.589	0.0003046	510
MBP	myelin basic protein	0.483	0.000256874	510
Mcam	melanoma cell adhesion molecule	0.287	0.0054272	262
Mcl1	myeloid cell leukemia sequence 1	0.355	0.0015031	945
Mdfic	MyoD family inhibitor domain containing	0.686	0.00061502	167
Mecom	MDS1 and EVI1 complex locus	0.429	0.00126692	216
Med12	mediator complex subunit 12	0.79	0.02501	399
Mef2a	myocyte enhancer factor 2A	0.811	0.0062862	361
Mef2c	myocyte enhancer factor 2C	0.274	0.00195748	325
Mef2d	myocyte enhancer factor 2D	0.747	0.036922	193
Mier1	mesoderm induction early response 1 homolog (Xenopus laevis	0.656	0.0021256	216
Mkl1	MKL (megakaryoblastic leukemia)/myocardin-like 1	0.564	0.00092134	227
Mknk1	MAP kinase-interacting serine/threonine kinase 1	0.458	0.0021314	205
Mmd	monocyte to macrophage differentiation-associated	0.664	0.026732	203
Mmp8	matrix metallopeptidase 8	0.05	0.00038822	309
Mmp9	matrix metallopeptidase 9	0.133	0.00034416	957
Mnt	max binding protein	0.888	0.04247	785
Ms4a1	membrane-spanning 4-domains, subfamily A, member 1	0.202	0.00021114	191
Ms4a2	membrane-spanning 4-domains, subfamily A, member 2	0.718	0.011565	163
Msn	moesin	0.413	0.0022724	173
Msr1	macrophage scavenger receptor 1	0.214	0.0197852	242
Mta2	metastasis-associated gene family, member 2	0.885	0.035768	207
Mtm1	X-linked myotubular myopathy gene 1	0.652	0.00148132	317
Mtpn	myotrophin	0.721	0.0079546	181
Mx1	MX dynamin-like GTPase 1	0.07	0.00059908	266
Mxd1	MAX dimerization protein 1	0.123	0.00026174	684
Mycbp2	MYC binding protein 2	0.425	0.0035316	263
Myd88	myeloid differentiation primary response gene 88	0.39	0.0027566	859
Myh11	myosin, heavy polypeptide 11, smooth muscle	0.578	0.0067064	286
Myh9	myosin, heavy polypeptide 9, non-muscle	0.767	0.044798	191
Mylk	myosin, light polypeptide kinase	0.717	0.026912	342
Myo18a	myosin XVIIIA	0.556	0.006046	155
Myo1c	myosin IC	0.779	0.0187802	163
Myo1e	myosin IE	0.52	0.040604	163
Myo3b	myosin IIIB	0.829	0.029894	167
Myo5a	myosin VA	0.736	0.0042784	253
Myo9b	myosin IXb	0.579	0.000149316	315
Ncf1	neutrophil cytosolic factor 1	0.126	0.00098264	242
Ncf2	neutrophil cytosolic factor 2	0.307	0.00027494	207
Nck1	non-catalytic region of tyrosine kinase adaptor protein 1	0.772	0.0170134	309
Ncoa1	nuclear receptor coactivator 1	0.388	0.00029166	203
Ncoa2	nuclear receptor coactivator 2	0.752	0.0111262	325
Ncoa3	nuclear receptor coactivator 3	0.539	0.00090636	948
Ncor1	nuclear receptor co-repressor 1	0.694	0.0025772	946
Ncor2	nuclear receptor co-repressor 2	0.765	0.04296	465
Ncstn	nicastrin	0.761	0.0050014	158
Nedd9	neural precursor cell expressed, developmentally down-regulated gene 9	0.404	0.007055	200
Nes	nestin	0.428	0.0106438	414
Neu1	neuraminidase 1	0.595	0.0003154	315
Nfatc1	nuclear factor of activated T cells, cytoplasmic, calcineurin dependent 1	0.451	0.00020864	473
Nfatc2	nuclear factor of activated T cells, cytoplasmic, calcineurin dependent 2	0.553	0.0029008	438
Nfe2	nuclear factor, erythroid derived 2	0.373	0.0103454	201
Nfe2l2	nuclear factor, erythroid derived 2, like 2	0.435	0.00018193	849
Nfkb1	nuclear factor of kappa light polypeptide gene enhancer in B cells 1, p105	0.333	0.00086864	993
Nfkb2	nuclear factor of kappa light polypeptide gene enhancer in B cells 2, p49/p100	0.565	0.0095158	703
Nfkbia	nuclear factor of kappa light polypeptide gene enhancer in B cells inhibitor, alpha	0.311	0.023098	936
Nfkbib	nuclear factor of kappa light polypeptide gene enhancer in B cells inhibitor, beta	0.41	0.044302	261
Nfkbiz	nuclear factor of kappa light polypeptide gene enhancer in B cells inhibitor, zeta	0.199	0.0197166	158
Nkx2-1	NK2 homeobox 1	0.871	0.025582	268
Nlrx1	NLR family member X1	0.721	0.025404	165
Nmi	N-myc (and STAT) interactor	0.442	0.0069134	936
Nos2	nitric oxide synthase 2, inducible	0.476	0.0118692	963
Nos3	nitric oxide synthase 3, endothelial cell	0.408	0.0102492	772
Notch3	notch 3	0.529	0.0056084	598
Nox1	NADPH oxidase 1	0.872	0.025758	215
Npr1	natriuretic peptide receptor 1	0.502	0.00025926	160
Nr1h3	nuclear receptor subfamily 1, group H, member 3	0.686	0.025444	227
Nr1i3	nuclear receptor subfamily 1, group I, member 3	0.819	0.0199388	194
Nr3c1	nuclear receptor subfamily 3, group C, member 1	0.59	0.0029038	375
Nr4a1	nuclear receptor subfamily 4, group A, member 1	0.229	0.036124	418
Nr5a2	nuclear receptor subfamily 5, group A, member 2	0.516	0.004411	265
Nrarp	Notch-regulated ankyrin repeat protein	0.27	0.0046716	227
Nrf1	nuclear respiratory factor 1	0.898	0.034898	210
Nrg1	neuregulin 1	0.532	0.0029384	240
Nrip1	nuclear receptor interacting protein 1	0.84	0.038362	198
Nrp1	neuropilin 1	0.735	0.033306	171
Numb	numb gene homolog (Drosophila)	0.657	0.0158484	210
Nxf1	nuclear RNA export factor 1	0.75	0.00109786	175
Ogt	O-linked N-acetylglucosamine (GlcNAc) transferase (UDP-N-acetylglucosamine:polypeptide-N-acetylglucosaminyl transferase)	0.713	0.050636	871
Osm	oncostatin M	0.108	0.00123492	329
Pak1	p21 protein (Cdc42/Rac)-activated kinase 1	0.203	0.0008865	834
Pak2	p21 protein (Cdc42/Rac)-activated kinase 2	0.668	0.00021742	971
Paox	polyamine oxidase (exo-N4-amino)	0.867	0.049572	243
Papd7	PAP associated domain containing 7	0.747	0.03581	158
Pax5	paired box 5	0.681	0.010725	910
Pcsk7	proprotein convertase subtilisin/kexin type 7	0.795	0.00047118	197
Pdcd10	programmed cell death 10	0.634	0.031722	903
Pde4b	phosphodiesterase 4B, cAMP specific	0.242	0.002863	163
Pdgfb	platelet derived growth factor, B polypeptide	0.272	0.0036152	639
Pfkfb3	6-phosphofructo-2-kinase/fructose-2,6-biphosphatase 3	0.213	0.00119462	207
Phlpp1	PH domain and leucine rich repeat protein phosphatase 1	0.753	0.038378	167
Pik3c2a	phosphatidylinositol 3-kinase, C2 domain containing, alpha polypeptide	0.751	0.0116766	196
Pik3cd	phosphatidylinositol 3-kinase catalytic delta polypeptide	0.201	0.00027128	167
Pik3cg	phosphoinositide-3-kinase, catalytic, gamma polypeptide	0.214	0.0024192	254
Pik3r5	phosphoinositide-3-kinase, regulatory subunit 5, p101	0.333	0.0002549	157
Pitpna	phosphatidylinositol transfer protein, alpha	0.573	0.0067582	197
Pkn1	protein kinase N1	0.425	0.00108144	302
Pla2g4d	phospholipase A2, group IVD	0.963	0.014945	171
Plag1	pleiomorphic adenoma gene 1	0.917	0.036814	206
Plaur	plasminogen activator, urokinase receptor	0.245	0.0058302	196
Plcb1	phospholipase C, beta 1	0.234	0.00043788	163
Plcg1	phospholipase C, gamma 1	0.69	0.0019668	202
Pld2	phospholipase D2	0.864	0.024264	177
Plek	pleckstrin	0.088	0.0068682	472
Plk3	polo-like kinase 3	0.221	0.021172	198
Plxna2	plexin A2	0.31	0.002919	196
Plxnb2	plexin B2	0.512	0.00123654	379
Pml	promyelocytic leukemia	0.551	0.00052372	875
Poli	polymerase (DNA directed), iota	0.797	0.0120154	358
Por	P450 (cytochrome) oxidoreductase	0.666	0.012642	409
Pparg	peroxisome proliferator activated receptor gamma	0.332	0.0046212	503
Ppp1r12a	protein phosphatase 1, regulatory (inhibitor) subunit 12A	0.744	0.03126	242
Ppp2r2a	protein phosphatase 2, regulatory subunit B, alpha	0.858	0.031742	159
Ppp2r5a	protein phosphatase 2, regulatory subunit B', alpha	0.364	0.00124754	961
Ppp2r5c	protein phosphatase 2, regulatory subunit B', gamma	0.651	0.0041502	198
Ppt1	palmitoyl-protein thioesterase 1	0.478	0.00026848	234
Prdm1	PR domain containing 1, with ZNF domain	0.675	0.009381	902
Prdm2	PR domain containing 2, with ZNF domain	0.731	0.0005501	241
Prex2	phosphatidylinositol-3,4,5-trisphosphate-dependent Rac exchange factor 2	0.25	0.0044054	195
Prkcb	protein kinase C, beta	0.186	0.00095048	151
Prkcd	protein kinase C, delta	0.232	0.00095956	177
Prkce	protein kinase C, epsilon	0.718	0.029552	167
Prkd3	protein kinase D3	0.519	0.000116356	163
Prl	prolactin	0.721	0.0087548	856
Proc	protein C	0.863	0.0146834	418
Prtn3	proteinase 3	0.471	0.031488	196
Psap	prosaposin	0.743	0.0139706	808
Psen2	presenilin 2	0.738	0.00032014	192
Pstpip1	proline-serine-threonine phosphatase-interacting protein 1	0.437	0.0065034	198
Pstpip2	proline-serine-threonine phosphatase-interacting protein 2	0.142	0.00068744	151
Ptafr	platelet-activating factor receptor	0.094	0.004653	167
Ptch1	patched homolog 1	0.777	0.013203	386
Pten	phosphatase and tensin homolog	0.655	0.0003698	770
Ptger2	prostaglandin E receptor 2 (subtype EP2)	0.513	0.023984	163
Ptger4	prostaglandin E receptor 4 (subtype EP4)	0.367	0.0154468	266
Ptgs2	prostaglandin-endoperoxide synthase 2	0.272	0.020192	417
Ptk2b	PTK2 protein tyrosine kinase 2 beta	0.239	0.0045414	345
Ptp4a2	protein tyrosine phosphatase 4a2	0.629	0.0093946	251
Ptpn1	protein tyrosine phosphatase, non-receptor type 1	0.317	0.00094646	309
Ptpn12	protein tyrosine phosphatase, non-receptor type 12	0.476	0.00044158	314
Ptpn6	protein tyrosine phosphatase, non-receptor type 6	0.106	0.00110492	321
Ptprc	protein tyrosine phosphatase, receptor type, C	0.092	0.00081112	615
Ptprg	protein tyrosine phosphatase, receptor type, G	0.798	0.040484	239
Pts	6-pyruvoyl-tetrahydropterin synthase	0.669	0.025736	242
Pxn	paxillin	0.547	0.0037562	457
R3hcc1l	R3H domain and coiled-coil containing 1 like	0.672	0.0021068	262
Rab11a	RAB11A, member RAS oncogene family	0.787	0.040452	216
Rab4a	RAB4A, member RAS oncogene family	0.61	0.025354	203
Rab8a	RAB8A, member RAS oncogene family	0.781	0.041104	198
Rac1	RAS-related C3 botulinum substrate 1	0.835	0.00196998	964
Rac2	RAS-related C3 botulinum substrate 2	0.163	0.00122832	715
Rad9a	RAD9 homolog A	0.671	0.0086382	198
Raf1	v-raf-leukemia viral oncogene 1	0.602	0.0012332	871
Ralgds	ral guanine nucleotide dissociation stimulator	0.568	0.0152028	341
Rap1a	RAS-related protein-1a	0.334	0.0007113	242
Rapgef1	Rap guanine nucleotide exchange factor (GEF) 1	0.665	6.41e-05	284
Rapgef3	Rap guanine nucleotide exchange factor (GEF) 3	0.355	0.00177912	235
Rara	retinoic acid receptor, alpha	0.669	0.00129178	450
Rasa1	RAS p21 protein activator 1	0.847	0.0020628	261
Rasgrp4	RAS guanyl releasing protein 4	0.149	0.00032342	163
Rb1	retinoblastoma 1	0.23	0.00115068	986
RBL2	retinoblastoma-like 2	0.664	0.0232564	238
Rbp1	retinol binding protein 1, cellular	0.653	0.041532	163
Rel	reticuloendotheliosis oncogene	0.121	0.00448	663
Relb	avian reticuloendotheliosis viral (v-rel) oncogene related B	0.569	0.020824	524
Rep15	RAB15 effector protein	0.879	0.049362	159
Rfx1	regulatory factor X, 1 (influences HLA class II expression)	0.938	0.0017984	853
Rgcc	regulator of cell cycle	0.348	0.0131376	499
Rhbdf2	rhomboid 5 homolog 2 (Drosophila)	0.274	0.00137144	197
Rhoa	ras homolog gene family, member A	0.811	0.0105842	565
Rhog	ras homolog gene family, member G	0.342	0.00095556	163
Rhoh	ras homolog gene family, member H	0.622	0.0170156	438
Rictor	RPTOR independent companion of MTOR, complex 2	0.606	0.00033494	361
Rin2	Ras and Rab interactor 2	0.544	0.0003487	258
Rnasel	ribonuclease L (2', 5'-oligoisoadenylate synthetase-dependent)	0.406	0.0141754	309
RND3	Rho family GTPase 3	0.236	0.00138242	807
Rnf130	ring finger protein 130	0.381	0.00114048	348
Rnf31	ring finger protein 31	0.604	0.00143478	422
Rock1	Rho-associated coiled-coil containing protein kinase 1	0.724	0.00154864	254
Rps6ka1	ribosomal protein S6 kinase polypeptide 1	0.389	0.0030196	509
Rps6ka2	ribosomal protein S6 kinase, polypeptide 2	0.595	0.0112538	507
Rrad	Ras-related associated with diabetes	0.53	0.0072714	159
Rsf1	remodeling and spacing factor 1	0.703	0.00036296	167
Rtn1	reticulon 1	0.688	0.0104214	201
Rxra	retinoid X receptor alpha	0.871	0.03221	231
S100a8	S100 calcium binding protein A8 (calgranulin A)	0.064	0.00138796	241
S100a9	S100 calcium binding protein A9 (calgranulin B)	0.032	0.00080576	167
S1pr1	sphingosine-1-phosphate receptor 1	0.314	0.0140998	197
Samd9l	sterile alpha motif domain containing 9-like	0.229	0.00043372	264
Sat1	spermidine/spermine N1-acetyl transferase 1	0.435	0.0050836	264
SCARB1	scavenger receptor class B, member 1	0.312	0.0076594	169
Scarf1	scavenger receptor class F, member 1	0.395	0.0068164	163
[truncated: 141 more rows]
