# Supplementary material for: Somatic polyploidy is associated with the upregulation of c-MYC interacting genes and EMT-like signature
Source: Oncotarget. 2016 Sep 19;7(46):75235–60. doi: 10.18632/oncotarget.12118 (PMC5342737; doi:10.18632/oncotarget.12118)
Supplement: Supplementary file 5 [file oncotarget-07-75235-s005.xls]

## Sheet: 31.12.2014_H_Liv_Plac_sample163
Supplementary Table 4: Gene modules enriching for MYC interacting genes that
are significantly induced or repressed in polyploid vs diploid human and mouse
and mouse heart and liver and in 4n/2n decidua cells.
The data of gene by gene transcriptome comparison.
Column A: GO module or BioSyst Pathway asession number
Column B: GO module or BioSyst Pathway name
Column C: Average fold difference of expression of Myc interactintg genes
Column D: p value for pathway enrichment of tested gene sample compared to all orthologs
Column E: q value for pathway enrichment of tested gene sample compared to all orthologs
Column F: p value for pathway enrichment compared to all orthologous Myc interactants
Column G: q value for pathway enrichment o compared to all orthologous Myc interactants
PLOIDY-INDUCED Myc interacting gene modules
PATHWAY	Cell Growth, proliferation and cell cycle
	GO Biological Processes	Fold_Difference	p_13329	q-13329	p_3734	q_3734
GO:0060707	trophoblast giant cell differentiation	3	2.609e-05	0.002822	0.0005056	0.085
GO:0051726	regulation of cell cycle	2.31	4.411e-16	1.203e-12	1.052e-05	0.01999
GO:0000082	G1/S transition of mitotic cell cycle	2.54	1.643e-11	6.998e-09	3.026e-05	0.03983
GO:0044843	cell cycle G1/S phase transition	2.1	1.643e-11	6.998e-09	3.026e-05	0.03983
GO:0044772	mitotic cell cycle phase transition	2.29	2.436e-11	9.655e-09	3.144e-05	0.03983
GO:0044770	cell cycle phase transition	2.58	3.215e-11	1.185e-08	3.807e-05	0.0434
GO:0045787	positive regulation of cell cycle	2.56	9.569e-12	4.658e-09	6.046e-05	0.05821
GO:1903047	mitotic cell cycle process	2.19	2.892e-10	7.04e-08	0.000143	0.0802
GO:0000083	regulation of transcription involved in G1/S transition of mitotic cell cycle	3.24	2.965e-08	3.397e-06	0.0001452	0.08502
GO:0000278	mitotic cell cycle	2.35	3.377e-10	7.803e-08	0.0003088	0.08423
GO:0045786	negative regulation of cell cycle	2.17	9.418e-10	1.793e-07	0.0001224	0.08043
GO:0051782	negative regulation of cell division	2.9	2.58e-06	5.68e-05	0.001724	0.02672
GO:0032877	positive regulation of DNA endoreduplication	4.99	1.29e-05	0.001284	0.000961	0.081
GO:0071539	protein localization to centrosome	5.32	0.001772	0.0014	0.000931	0.08278
	BioSyst Pathway
160941__REACTOME__REACT_21267	Mitotic G1-G1/S phases	3.24	4.11e-05	0.009494	0.000916	0.0248
198805__WikiPathways__WP45	G1 to S cell cycle control	3.65	3.972e-10	2.007e-07	2.43e-06	0.001395
530733__REACTOME__REACT_115566	Cell Cycle	2.54	4.163e-07	4.954e-05	0.0001716	0.02507
105765__REACTOME__REACT_152	Cell Cycle, Mitotic	3.17	7.822e-06	0.0005706	0.0005712	0.0401
105769__REACTOME__REACT_1783	G1/S Transition	3.85	1.024e-06	0.0001092	0.0005807	0.0401
1084769__KEGG__hsa_M00693; 1108232__KEGG__M00693	Cell cycle - G2/M transition	4.86	1.758e-05	0.00116	0.0006526	0.06341
477133__REACTOME__REACT_111183	Meiosis	3.27	0.0001196	0.00011933	0.0008483	0.07804
477139__REACTOME__REACT_111214	G0 and Early G1	2.18	7.325e-06	0.0005488	0.0009438	0.08373
463__KEGG__ko04110; 83054__KEGG__hsa04110	Cell cycle	2.78	9.599e-08	1.774e-05	0.001	0.08566
105782__REACTOME__REACT_899	S Phase	2.99	5.534e-06	0.000529	0.0006148	0.0598
105776__REACTOME__REACT_683	G1/S-Specific Transcription	4.82	1.494e-05	0.00101	0.00165	0.0711
105770__REACTOME__REACT_1574	Cyclin E associated events during G1/S transition	3.69	3.56e-05	0.002056	0.002084	0.0369
137934__Pathway Interaction Database__e2f_pathway	E2F transcription factor network	3.28	5.355e-11	4.948e-08	9.582e-06	0.0034
105783__REACTOME__REACT_9029	Cyclin A:Cdk2-associated events at S phase entry	2.94	3.991e-05	0.002258	0.002861	0.0723
105740__REACTOME__REACT_2254	G1/S DNA Damage Checkpoints	2.19	0.0001552	0.00652	0.004037	0.07857
905994__REACTOME__REACT_169185	DNA Damage/Telomere Stress Induced Senescence	3.25	0.001634	0.00682	0.00384	0.081
477133__REACTOME__REACT_111183	Meiosis	2.18	0.001196	0.002933	0.0008483	0.07804
205242__REACTOME__REACT_27271	Meiotic recombination	4.15	0.001651	0.001245	0.002105	0.0792
105778__REACTOME__REACT_471	E2F mediated regulation of DNA replication	2.37	2.758e-05	0.001695	0.002021	0.045
138037__Pathway Interaction Database__et_egfrpathway	EGFR-dependent Endothelin signaling events	3.28	0.0004016	0.01237	0.001746	0.07213
138016__Pathway Interaction Database__erbb_network_pathway	ErbB receptor signaling network	3.13	0.001906	0.004002	0.008801	0.08241
138001__Pathway Interaction Database__mtor_4pathway	mTOR signaling pathway	1.69	0.005342	0.00542	0.0006667	0.0714
	GO Cell Components
GO:0000794	condensed nuclear chromosome	1.89	0.0004556	0.00175	0.00702	0.08313
	Development and self renewal
	GO Biological Processes
GO:0035567	non-canonical Wnt signaling pathway	1.43	8.116e-05	0.003273	0.000461	0.085
GO:0010718	positive regulation of epithelial to mesenchymal transition	2.08	0.0001061	0.004717	0.0009473	0.084
GO:0001837	epithelial to mesenchymal transition	1.98	5.7104e-05	0.00053434	0.000124	0.0816
GO:0030177	positive regulation of Wnt signaling pathway	1.87	1.464e-08	1.782e-05	0.0005995	0.0954
GO:0060828	regulation of canonical Wnt signaling pathway	1.81	6.1e-07	0.0001291	0.00050231	0.0985
GO:0035412	regulation of catenin import into nucleus	1.79	3.071e-09	1.196e-06	5.728e-06	0.003265
GO:0030111	regulation of Wnt signaling pathway	1.78	1.396e-07	3.807e-05	0.0001037	0.0816
GO:0048103	somatic stem cell division	1.98	0.0007734	0.049	0.0009047	0.0695
GO:0017145	stem cell division	2.18	6.317e-05	0.003154	0.000744	0.0872395
GO:0016055	Wnt signaling pathway	1.47	7.455e-10	1.517e-07	6.127e-05	0.05821
GO:0060828	regulation of canonical Wnt signaling pathway	2.09	2.322e-09	3.767e-07	0.0001779	0.067
GO:0030178	negative regulation of Wnt signaling pathway	2.72	4.845e-09	7.101e-07	0.0001855	0.077
GO:0007369	gastrulation	2.54	1.075e-05	0.001429	0.0008281	0.0852
GO:0048864	stem cell development	2.49	9.1e-08	8.68e-06	0.00065	0.07352
GO:0048146	positive regulation of fibroblast proliferation	1.67	6.472e-06	0.0009913	0.0006469	0.0845
GO:0048646	anatomical structure formation involved in morphogenesis	1.59	2.741e-07	6.687e-05	0.001402	0.079
GO:0009653	anatomical structure morphogenesis	1.48	1.782e-09	1.278e-06	0.001406	0.079
GO:2000738	positive regulation of stem cell differentiation	2.08	4.727e-06	0.000289	0.0008713	0.083
GO:0010718	positive regulation of epithelial to mesenchymal transition	3.13	8.116e-05	0.003273	0.004461	0.045
GO:0048568	embryonic organ development	2.28	9.902e-10	1.824e-07	0.0003018	0.073
GO:0009653	anatomical structure morphogenesis	2.13	6.778e-13	4.862e-10	0.0003903	0.0837
GO:0060707	trophoblast giant cell differentiation	4.65	2.557e-05	0.001215	0.0004958	0.094
GO:0048864	stem cell development	3.52	2.647e-08	3.11e-06	0.00218	0.0766
GO:0060638	mesenchymal-epithelial cell signaling	3.02	1.1e-07	2.9e-06	0.000214	0.0453
	BioSyst Pathways
749777__KEGG__hsa04390; 750388__KEGG__ko04390	Hippo signaling pathway	1.64	1.512e-09	8.307e-07	9.095e-06	0.00112
692234__KEGG__hsa04151; 692979__KEGG__ko04151	PI3K-Akt signaling pathway	2.07	1.351e-07	2.497e-05	1.31e-05	0.02184
1026136__KEGG__hsa04550; 1033502__KEGG__ko04550	Signaling pathways regulating pluripotency of stem cells	1.93	5.411e-08	8.006e-05	5.2e-05	0.01212
198774__WikiPathways__WP366	TGF-beta Receptor Signaling Pathway	1.74	2.776e-06	6.996e-05	0.000171	0.0858
1084753__KEGG__hsa_M00677; 1108216__KEGG__M00677	Wnt signaling	1.49	5.548e-06	0.001183	0.0004722	0.02436
198789__WikiPathways__WP428	Wnt Signaling Pathway	1.84	1.463e-07	8.307e-05	5.89e-06	0.0412
198847__WikiPathways__WP399	Wnt Signaling Pathway and Pluripotency	1.6	2.041e-06	0.0007072	0.0006143	0.02318
137914__Pathway Interaction Database__ps1pathway	Presenilin action in Notch and Wnt signaling	2.03	0.00146	0.0693	0.0003423	0.08741
137935__Pathway Interaction Database__foxm1pathway	FOXM1 transcription factor network	3.57	0.008126	0.05519	0.000494	0.024589
137919__Pathway Interaction Database__ncadherinpathway	N-cadherin signaling events	2.06	0.000279	0.009666	0.003097	0.07856
1026136__KEGG__hsa04550; 1033502__KEGG__ko04550	Signaling pathways regulating pluripotency of stem cells	2.38	1.626e-09	4.506e-07	6.768e-05	0.08352
198789__WikiPathways__WP428	Wnt Signaling Pathway	3.59	1.714e-08	3.654e-06	9.932e-05	0.06521
1084753__KEGG__hsa_M00677; 1108216__KEGG__M00677	Wnt signaling	3.36	3.911e-07	4.927e-05	0.0001712	0.02507
198774__WikiPathways__WP366	TGF-beta Receptor Signaling Pathway	2.49	5.359e-09	1.238e-06	0.0005115	0.0601
692234__KEGG__hsa04151; 692979__KEGG__ko04151	PI3K-Akt signaling pathway	3.2	3.345e-07	4.726e-05	0.0003703	0.0735
169351__Pathway Interaction Database__myc_activpathway	Validated targets of C-MYC transcriptional activation	2.73	1.712e-07	2.842e-05	0.0008454	0.08124
1127516__REACTOME__REACT_264596	TCF dependent signaling in response to WNT	2.78	8.422e-05	0.004025	0.0007231	0.07412
106340__REACTOME__REACT_12579	SHC1 events in EGFR signaling	3.56	5.864e-05	0.00301	0.005055	0.0695
474__KEGG__ko04340; 83063__KEGG__hsa04340	Hedgehog signaling pathway	3.49	0.0003895	0.01237	0.002221	0.07541
	Carcinogenesis
	BioSyst Pathways
525__KEGG__ko05217; 83113__KEGG__hsa05217	Basal cell carcinoma	1.75	7.292e-11	2.887e-08	9.91e-07	0.00112
1059538__KEGG__hsa05230; 1084231__KEGG__ko05230	Central carbon metabolism in cancer	2.14	3.657e-07	0.0001014	0.00020407	0.08964
521__KEGG__ko05213; 83109__KEGG__hsa05213	Endometrial cancer	1.86	4.044e-05	0.004873	0.000846	0.0826
83105__KEGG__hsa05200	Pathways in cancer	2.16	8.664e-11	8.006e-09	1.398e-06	0.0021561
782000__KEGG__hsa05205; 782054__KEGG__ko05205	Proteoglycans in cancer	2.21	1.798e-11	8.307e-08	9.02e-05	0.048
83105__KEGG__hsa05200	Pathways in cancer	2.57	3.882e-15	1.076e-11	3.068e-06	0.001395
525__KEGG__ko05217; 83113__KEGG__hsa05217	Basal cell carcinoma	1.92	4.343e-10	2.007e-07	3.37e-06	0.001395
782000__KEGG__hsa05205; 782054__KEGG__ko05205	Proteoglycans in cancer	1.84	4.348e-12	6.027e-09	1.16e-05	0.00348
527__KEGG__ko05219; 83115__KEGG__hsa05219	Bladder cancer	3.15	6.769e-06	0.0005472	0.0001985	0.085
521__KEGG__ko05213; 83109__KEGG__hsa05213	Endometrial cancer	2.89	6.381e-06	0.0005407	0.0002448	0.0883
522__KEGG__ko05214; 83110__KEGG__hsa05214	Glioma	2.63	2.492e-05	0.000606	0.0001423	0.0792
755440__WikiPathways__WP2263	Prostate Cancer	2.91	6.909e-06	0.0005472	0.0001667	0.0792
	Cell parts and organells
	GO Biological Processes
GO:0044702	single organism reproductive process	2.71	5.735e-09	8.059e-07	0.0009019	0.12483
	GO Cell component
GO:0044446	intracellular organelle part	1.32	7.814e-11	1.837e-08	0.0001465	0.0512
GO:0031974	membrane-enclosed lumen	1.87	5.079e-15	5.472e-12	0.0001577	0.0512
GO:0043233	organelle lumen	1.34	6.649e-15	5.472e-12	0.0001716	0.0512
GO:0044422	organelle part	1.59	2.839e-10	4.249e-08	0.0002379	0.0546
GO:0044444	cytoplasmic part	1.75	1.608e-06	0.0001323	0.000667	0.00713
GO:0043226	organelle	1.63	2.632e-09	3.628e-07	0.001403	0.0613
GO:0044444	cytoplasmic part	1.54	7.161e-08	6.203e-06	9.414e-05	0.0812
	Vesicles
	GO: Cell component
GO:0045334	clathrin-coated endocytic vesicle	3.01	0.000559	0.0015	0.000272	0.0438
GO:0030136	clathrin-coated vesicle	3.01	0.0004286	0.00101035	0.00021	0.038
	DNA damage and stress response
	GO Biological Processes
GO:0045739	positive regulation of DNA repair	2.44	8.268e-06	0.0003847	0.0008166	0.085
GO:0006281	DNA repair	1.89	6.512e-10	1.258e-07	1.895e-05	0.002147
GO:0006302	Double-strand break repair	2.14	3.25e-08	2.436e-05	2.789e-05	0.002145
GO:2001020	regulation of response to DNA damage stimulus	1.95	8.553e-05	0.006662	0.001659	0.061
GO:0030330	DNA damage response, signal transduction by p53 class mediator	1.78	2.356e-06	0.0001582	0.0002784	0.08
GO:0010332	response to gamma radiation	3.26	4.727e-06	0.000289	0.0003189	0.0885
	BioSyst Pathways
198913__WikiPathways__WP1545	miRNAs involved in DDR	3.15	2.443e-07	3.762e-05	1.37e-05	0.008
105864__REACTOME__REACT_204; 105865__REACTOME__REACT_1924	ATM mediated response to DNA double-strand break; ATM mediated phosphorylation of repair proteins	2.65	7.495e-05	0.0003645	0.0001792	0.08
198788__WikiPathways__WP707	DNA damage response	3.61	3.238e-06	0.0003205	0.0003475	0.0762
105862__REACTOME__REACT_1874; 105863__REACTOME__REACT_1587	Homologous Recombination Repair; Homologous recombination repair of replication-independent double-strand breaks	2.81	0.0002931	0.001003	0.0001289	0.074
105866__REACTOME__REACT_97	Recruitment of repair and signaling proteins to double-strand breaks	3.26	0.0004016	0.001237	0.0001746	0.065
	Stress response
	GO Biological Processes
GO:0046578	regulation of Ras protein signal transduction	1.87	4.06e-05	0.00473	0.00011308	0.08
GO:0032872	regulation of stress-activated MAPK cascade	1.78	4.981e-05	0.004526	0.000142	0.07594
GO:0000186	activation of MAPKK activity	2.19	3.229e-06	0.0002067	0.0001116	0.065
	BioSyst Pathways
456__KEGG__ko04010; 83048__KEGG__hsa04010	MAPK signaling pathway	1.92	0.000103	0.0295	0.0003616	0.061
868085__KEGG__hsa04014	Ras signaling pathway	1.84	0.000152	0.0435	0.0002716	0.071
	Oxidative stress response
	GO Biological Processes
GO:0072663	establishment of protein localization to peroxisome	1.7	0.002375	0.012664	0.002931	0.078
GO:0072662	protein localization to peroxisome	3.24	0.02375	0.02664	0.002931	0.078
GO:0043574	peroxisomal transport	3.24	0.02647	0.02877	0.002931	0.071
GO:0006625	protein targeting to peroxisome	3.24	0.02375	0.02664	0.002931	0.078
GO:0034599	cellular response to oxidative stress	1.92	2e-05	0.00034	0.00136	0.069
GO:1901700	response to oxygen-containing compound	2.24	1.5689e-12	8.014e-10	0.000787	0.0047
	Cell Component
GO:0042579	microbody	1.49	0.0009735	0.03409	0.0008547	0.077
GO:0005777	peroxisome	1.49	0.0009735	0.03409	0.0008547	0.0077
GO:0005778	peroxisomal membrane	1.53	0.002403	0.01202	0.0007987	0.0413
GO:0031903	microbody membrane	1.53	0.002403	0.01202	0.000987	0.0413
GO:0005778	peroxisomal membrane	1.51	0.0006546	0.01858	0.0001116	0.0512
GO:0042579	microbody	1.39	0.0009172	0.02475	0.0001457	0.0512
GO:0005777	peroxisome	1.42	0.0009172	0.02475	0.0001457	0.0512
GO:0044439	peroxisomal part	1.27	0.003494	0.07636	0.0060334	0.04137
GO:0044438	microbody part	1.31	0.003494	0.07636	0.0006334	0.037
	Carbohydrate metabolism
	GO Biological Processes
GO:0006002	fructose 6-phosphate metabolic process	1.3	0.009581	0.0080137	0.001061	0.0512
GO:0043567	regulation of insulin-like growth factor receptor signaling pathway	3.49	4.116e-06	0.001173	0.0003725	0.081
	BioSystems
730347__REACTOME__REACT_150139	SHC-related events triggered by IGF1R	1.8	0.006173	0.03189	0.01501	0.0456
198845__WikiPathways__WP481	Insulin Signaling	2.14	0.0006452	0.0039026	0.0001571	0.00718
	Lipid and alcohol metabolism
	GO Biological Processes
GO:0045714	regulation of low-density lipoprotein particle receptor biosynthetic process	1.84	0.001839	0.00685	0.00654	0.04456
GO:0051055	negative regulation of lipid biosynthetic process	2.37	0.0001933	0.001231	0.001967	0.0359
GO:0007202	activation of phospholipase C activity	5.2	0.0005795	0.00357	0.00297	0.00466
GO:0010863	positive regulation of phospholipase C activity	3.94	4.839e-05	0.00571	0.001483	0.00313
GO:1900274	regulation of phospholipase C activity	3.55	7.918e-06	7.1e-05	0.0003076	0.0009939
GO:0006637	acyl-CoA metabolic process	4.58	0.001227	0.00687	0.0002951	0.0378
GO:0006629	lipid metabolic process	2.85	0.01119	0.01279	0.00909	0.0509
	BioSystems
137967__Pathway Interaction Database__pi3kplctrkpathway	Trk receptor signaling mediated by PI3K and PLC-gamma	1.857	0.000396	0.00994	0.00752	0
450__KEGG__ko03320; 83042__KEGG__hsa03320	PPARgamma signaling pathway	2.5	0.004342	0.05142	0.000647	0.0059
	Protein synthesis, metabolism and modification
	GO Biological Processes
GO:0006541	glutamine metabolic process	1.68	4.116e-05	0.001173	0.000944	0.07
GO:0023014	signal transduction by protein phosphorylation	1.9	0.0006735	0.0329	0.0080018	0.04574
GO:0001932	regulation of protein phosphorylation	2.87	7.28e-12	9.2e-10	0.001165	0.012014
GO:0006541	glutamine metabolic process	2.3	1.505e-05	0.0007768	0.0002593	0.0407
GO:1901605	alpha-amino acid metabolic process	2.5	0.0001112	0.004282	0.0005214	0.0723
GO:1901606	alpha-amino acid catabolic process	5.4	0.0001315	0.003028	0.0006469	0.0458
GO:0009063	cellular amino acid catabolic process	1.5	0.003656	0.006635	0.001759	0.058
GO:0009068	aspartate family amino acid catabolic process	1.7	0.001659	0.003624	0.0001575	0.04002
GO:0009066	aspartate family amino acid metabolic process	4.3	0.0003418	0.001026	0.0001582	0.07002
GO:0006553	lysine metabolic process	1.9	0.0006772	0.001054	0	0
	BioSyst Pathways
100063__KEGG__ko00250; 101142__KEGG__hsa00250	Alanine, aspartate and glutamate metabolism	1.53	0.0003103	0.01593	0.0083	0.0501
106173__REACTOME__REACT_238	Amino acid synthesis and interconversion (transamination)	1.62	0.0007242	0.0634	0.002079	0.05
100063__KEGG__ko00250; 101142__KEGG__hsa00250	Alanine, aspartate and glutamate metabolism	3.21	0.0003817	0.01237	0.0003624	0.04738
106173__REACTOME__REACT_238	Amino acid synthesis and interconversion (transamination)	1.63	0.0002276	0.008802	0.002677	0.05083
106169__REACTOME__REACT_13	Metabolism of amino acids and derivatives	1.82	0.0009884	0.02598	0.003616	0.0507
	GO Cell Components
GO:0032991	macromolecular complex	1.74	1.66e-09	3.036e-07	0.00151	0.0755
GO:0043234	protein complex	1.75	1.195e-10	3.567e-08	0.0008129	0.0713
GO:0005794	Golgi apparatus	1.8	0.002551	0.06919	0.00163	0.0713
GO:0005796	Golgi lumen	2.36	0.0003115	0.01386	0.00115	0.06313
GO:0044431	Golgi apparatus part	1.96	0.001939	0.02948	0.001671	0.0055
GO:0043234	Protein complex	1.48	8.165e-12	2.688e-09	0.000523	0.0512
	Cytoskelethon and extracellular matrix
	GO Biological Processes
GO:0007020	microtubule nucleation	1.49	0.02397	0.013895	0	0
GO:0072698	protein localization to microtubule cytoskeleton	1.56	0.001683	0.06416	0.000473	0.0745
GO:0044380	protein localization to cytoskeleton	1.56	0.002349	0.08	0.000829	0.061411
	BioSyst Pathways
478__KEGG__ko04510; 83067__KEGG__hsa04510	Focal adhesion	1.89	2.016e-06	0.0003561	5.68e-06	0.0218
169348__Pathway Interaction Database__fak_pathway	Signaling events mediated by focal adhesion kinase	1.3	0.0002994	0.05561	0.00084	0.05
198795__WikiPathways__WP306	Focal Adhesion	1.76	2.792e-06	0.0002334	8.8e-06	0.0454
	Cell component
GO:0030864	cortical actin cytoskeleton	2.05	0.0006856	0.02565	0.002478	0.0713
GO:0005925	focal adhesion	1.84	1.945e-06	0.0001524	0.0029	0.0713
GO:0005924	cell-substrate adherens junction	1.84	2.358e-06	0.0001764	0.0029	0.05713
GO:0005881	cytoplasmic microtubule	1.48	0.005047	0.01202	0.001126	0.0713
GO:0030863	cortical cytoskeleton	2.05	0.003072	0.08157	0.00133	0.0713
GO:0030055	cell-substrate junction	1.84	2.642e-06	0.0001891	0.00285	0.0713
GO:0005912	adherens junction	1.85	7.404e-06	0.0004514	0.00334	0.05713
GO:0012505	endomembrane system	1.81	0.004481	0.01135	0.00404	0.05713
GO:0070161	anchoring junction	1.85	1.224e-05	0.0007197	0.00541	0.0755
GO:0005874	microtubule	1.54	0.006275	0.01291	0.00546	0.055
GO:0005916	fascia adherens	1.37	0.008997	0.01722	0.00604	0.072
GO:0034684	integrin alphav-beta5 complex	1.33	0.0001771	0.008832	0.002902	0.0613
GO:0005938	cell cortex	1.62	0.0004499	0.01875	0.00449	0.0513
PLOIDY-INHIBITED Myc interacting gene modules
PATHWAY	Pway_comment	Fold_Difference	p_13329	q-3329	p_3734	q_3734
	Immunity
	GO Biological Processes
GO:0051249	regulation of lymphocyte activation	2.72	2.775e-13	8.983e-10	2.22e-08	8.437e-05
GO:0002696	positive regulation of leukocyte activation	2.66	3.295e-13	8.983e-10	4.917e-08	0.0001401
GO:0002694	regulation of leukocyte activation	2.72	3.223e-12	6.277e-09	1.146e-07	0.0002575
GO:0051251	positive regulation of lymphocyte activation	2.64	1.111e-12	2.524e-09	1.355e-07	0.0002575
GO:0050863	regulation of T cell activation	2.88	9.68e-11	1.2e-07	5.514e-07	0.0007858
GO:1903037	regulation of leukocyte cell-cell adhesion	2.88	1.496e-10	1.568e-07	7.359e-07	0.0009321
GO:0034110	regulation of homotypic cell-cell adhesion	2.88	2.161e-10	1.841e-07	1.067e-06	0.001217
GO:0050870	positive regulation of T cell activation	2.71	1.311e-10	1.49e-07	1.287e-06	0.00126
GO:1903039	positive regulation of leukocyte cell-cell adhesion	2.71	1.878e-10	1.707e-07	1.436e-06	0.00126
GO:0034112	positive regulation of homotypic cell-cell adhesion	2.71	1.629e-10	1.586e-07	1.436e-06	0.00126
GO:0050670	regulation of lymphocyte proliferation	3.11	2.521e-09	1.375e-06	3.427e-06	0.002791
GO:0032944	regulation of mononuclear cell proliferation	3.11	2.69e-09	1.41e-06	3.829e-06	0.00291
GO:0070663	regulation of leukocyte proliferation	3.11	3.471e-09	1.752e-06	5.877e-06	0.003941
GO:0031294	lymphocyte costimulation	2.43	3.287e-08	1.067e-05	1.834e-05	0.01045
GO:0050853	B cell receptor signaling pathway	2.84	9.062e-07	0.000193	4.446e-05	0.02112
GO:0050900	leukocyte migration	3.7	5.729e-08	1.735e-05	6.482e-05	0.02745
GO:0050671	positive regulation of lymphocyte proliferation	2.67	1.063e-07	2.958e-05	6.971e-05	0.02838
GO:0032946	positive regulation of mononuclear cell proliferation	2.67	1.15e-07	3.13e-05	7.807e-05	0.02987
GO:0006928	movement of cell or subcellular component	2.94	2.622e-08	8.935e-06	9.477e-05	0.0323
GO:0030888	regulation of B cell proliferation	1.87	6.807e-07	0.0001473	9.917e-05	0.0323
GO:0070665	positive regulation of leukocyte proliferation	2.67	1.449e-07	3.591e-05	0.0001083	0.0343
	BioSystems
537__KEGG__ko05340; 83125__KEGG__hsa05340	Primary immunodeficiency	2.27	6.768e-06	0.003752	0.000154	0.0841
366160__REACTOME__REACT_75774	Adaptive Immune System	2.33	5.419e-06	0.003752	0.0003704	0.0188
	Signaling
	GO Biological Processes
GO:0051674	localization of cell	3.06	7.047e-09	2.911e-06	6.501e-05	0.02745
GO:0040011	locomotion	3.07	1.081e-08	4.332e-06	7.861e-05	0.02187
GO:0007154	cell communication	2.49	5.62e-09	2.471e-06	0.0008324	0.0608
GO:0051179	localization	2.74	4.011e-05	0.004594	0.0009009	0.0712
	Cell components
GO:0005911	cell-cell junction	3.02	0.000871	0.0841	0.0007684	0.092
	Apoptosis
	GO: Biological Processes
GO:0006915	apoptotic process	2.58	9.491e-08	2.695e-05	0.0008243	0.012452
GO:0012501	programmed cell death	2.58	1.255e-07	3.29e-05	0.0006251	0.012114
GO:0008219	cell death	2.66	4.726e-08	1.498e-05	0.000934	0.022
GO:0016265	death	2.66	5.159e-08	1.598e-05	0.000153	0.02427
GO:2001235	positive regulation of apoptotic signaling pathway	2.02	7.729e-06	0.001208	0.000827	0.02408
GO:0006915	apoptotic process	2.58	9.491e-08	2.695e-05	0.0006243	0.02352
GO:2000109	regulation of macrophage apoptotic process	4.66	0.0001227	0.03996	0.000866	0.02136
GO:0034349	glial cell apoptotic process	2.91	0.0001227	0.03996	0.00096	0.02416
	Metabolism
	Biological Processes
GO:0048312	intracellular distribution of mitochondria	2.43	0.0002008	0.01914	0.0001454	0.042212
GO:0048311	mitochondrion distribution	2.08	1.574e-05	0.002211	4.215e-05	0.02089
GO:0051646	mitochondrion localization	2.08	0.0004534	0.03657	0.0002605	0.04824
	Adhesion
	Go Biological Processes
GO:0022409	positive regulation of cell-cell adhesion	2.71	1.372e-09	8.904e-07	5.871e-06	0.003941
GO:0022407	regulation of cell-cell adhesion	2.88	5.066e-09	2.302e-06	1.787e-05	0.01045
GO:0022610	biological adhesion	2.99	3.345e-07	7.599e-05	9.66e-05	0.0323
GO:0034109	homotypic cell-cell adhesion	3.09	2.546e-08	8.897e-06	0.0001316	0.04054
GO:0030155	regulation of cell adhesion	2.73	8.855e-08	2.568e-05	0.0003062	0.07668
GO:0045785	positive regulation of cell adhesion	2.71	2.957e-07	6.95e-05	0.0003161	0.07668
GO:0098609	cell-cell adhesion	3.26	3.326e-06	0.0005888	0.000329	0.07813
GO:0007166	cell surface receptor signaling pathway	2.62	1.023e-11	1.743e-08	0.0003523	0.08196
GO:0030155	regulation of cell adhesion	2.78	1.863e-08	7.936e-06	8.416e-05	0.03838
GO:0022409	positive regulation of cell-cell adhesion	3.29	5.643e-09	3.077e-06	1.246e-05	0.008707
GO:0006928	movement of cell or subcellular component	2.64	2.366e-09	1.466e-06	1.298e-05	0.008707
GO:0002694	regulation of leukocyte activation	3.57	6.678e-09	3.371e-06	1.949e-05	0.010234
	BioSystems
106062__REACTOME__REACT_12051	Cell surface interactions at the vascular wall	3.87	8.811e-06	0.004071	0.0002223	0.0841
480__KEGG__ko04514; 83069__KEGG__hsa04514	Cell adhesion molecules (CAMs)	2.86	0.0004052	0.06608	0.000478	0.046
	Cell components
GO:0071944	cell periphery	2.53	2.325e-06	0.0007655	2.711e-05	0.01214
GO:0009897	external side of plasma membrane	2.49	1.588e-08	1.307e-05	6.449e-05	0.02165
GO:0098552	side of membrane	2.38	1.632e-12	2.687e-09	2.634e-07	0.0003537
	Differentiation
	GO Biological processes
GO:0055012	ventricular cardiac muscle cell differentiation	3.64	0.009486	0.02164	0.002876	0.052
GO:0030098	lymphocyte differentiation	2.23	1.318e-06	0.0002722	0.0002153	0.0444
The data were taken from
Brawand, et al., Nature. 2011 Oct 19;478(7369):343-8. doi: 10.1038/nature10532.
Ma X., et al., 2011. PLoS One. 2011;6(10):e26774. doi: 0.1371/journal.pone.0026774.
