# Supplementary material for: Somatic polyploidy is associated with the upregulation of c-MYC interacting genes and EMT-like signature
Source: Oncotarget. 2016 Sep 19;7(46):75235–60. doi: 10.18632/oncotarget.12118 (PMC5342737; doi:10.18632/oncotarget.12118)
Supplement: Supplementary file 6 [file oncotarget-07-75235-s006.xls]

## Sheet: Sheet1
Supplementary Table 5: Gene modules enriching for Myc interacting genes that
that are induced in polyploid vs diploid human and mouse heart and liver.
Myc interacting genes were obtained by gene by gene transcriptome comparison
Column A: GO module or BioSyst Pathway assession number
Column B: GO module or BioSyst Pathway name
Column C: Average fold difference f between polyploid vs diploid heart and liver
Column D: p value for pathway enrichment compared to all orthologs
Column E: q value for pathway enrichment compared to all orthologs
Column F: p value for pathway compared to all orthologous Myc interactants
Column G: q value compared to all orthologous Myc interactants
	PLOIDY-INDUCED Myc interactant modules
PATHWAY	GO Biological Processes	Fold_Difference	p_13329	q-13329	p_3734	q_3734
	Cancer
	BioSyst
672458__WikiPathways__WP2261	Signaling Pathways in Glioblastoma	2.53	1.933e-08	1.072e-05	0.0001238	0.02178
522__KEGG__ko05214; 83110__KEGG__hsa05214	Glioma	2.43	4.491e-05	0.002594	0.00693	0.048
83105__KEGG__hsa05200	Pathways in cancer	2.84	9.73e-10	1.469e-06	0.00722	0.0484
531__KEGG__ko05223; 83119__KEGG__hsa05223	Non-small cell lung cancer	2.51	9.38e-06	0.000492	0.00684	0.0167
782000__KEGG__hsa05205; 782054__KEGG__ko05205	Proteoglycans in cancer	3.16	7.469e-08	2.07e-05	0.007788	0.0169
529__KEGG__ko05221; 83117__KEGG__hsa05221	Acute myeloid leukemia	2.19	8.38e-06	0.0004492	0.0074125	0.0164
1059538__KEGG__hsa05230; 1084231__KEGG__ko05230	Central carbon metabolism in cancer	2.57	9.249e-06	0.000942	0.005983	0.0469
519__KEGG__ko05211; 83107__KEGG__hsa05211	Renal cell carcinoma	2.54	1.34e-05	0.001317	0.00589	0.0434
524__KEGG__ko05216; 83112__KEGG__hsa05216	Thyroid cancer	2.09	8.321e-05	0.001351	0.007363	0.019
1127577__REACTOME__REACT_268269; 1127578__REACTOME__REACT_267817	Signaling by EGFRvIII in Cancer; Constitutive Signaling by EGFRvIII	2.712	0.0002895	0.008723	0.001279	0.047
755440__WikiPathways__WP2263	Prostate Cancer	2.81	5.709e-06	0.0003472	0.001567	0.0492
	Growth and proliferation
	GO: Biological processes
GO:0045737	positive regulation of cyclin-dependent protein serine/threonine kinase activity	2.65	2.829e-05	0.0009293	0.004195	0.018564
GO:0006273	lagging strand elongation	2.39	0.0006151	0.01276	0.0067	0.081
GO:0051782	negative regulation of cell division	2.9	2.58e-06	5.68e-05	0.001724	0.02672
GO:0000278	mitotic cell cycle	2.35	3.77e-06	3e-08	0.00088	0.01123
GO:0044843	cell cycle G1/S phase transition	2.1	4.3e-09	9.8e-08	2.6e-05	0.01983
GO:0044772	mitotic cell cycle phase transition	2.29	4.36e-08	5.5e-08	4.4e-05	0.015983
GO:0044770	cell cycle phase transition	2.58	2.15e-10	8.5e-06	7e-05	0.0134
GO:0045786	negative regulation of cell cycle	2.17	4.18e-09	9.3e-05	0.00024	0.0143
	BioSyst
138071__Pathway Interaction Database__pdgfrbpathway	PDGFR-beta signaling pathway	2.34	4.038e-09	5.596e-06	0.0001173	0.0199
137970__Pathway Interaction Database__erbb1_receptor_proximal_pathway	EGF receptor (ErbB1) signaling pathway	2.35	4.477e-05	0.002594	0.000889	0.01059
137930__Pathway Interaction Database__met_pathway	Signaling events mediated by Hepatocyte Growth Factor Receptor (c-Met)	2.13	1.801e-07	0.0001072	0.001818	0.011
138001__Pathway Interaction Database__mtor_4pathway	mTOR signaling pathway	2.14	0.0001043	0.00676	0.00659	0.01584
106339__REACTOME__REACT_12606	GRB2 events in EGFR signaling	2.24	1.681e-05	0.001484	0.001239	0.017
106340__REACTOME__REACT_12579	SHC1 events in EGFR signaling	2.18	2.375e-05	0.001646	0.004106	0.0247
1084768__KEGG__hsa_M00692; 1108231__KEGG__M00692	Cell cycle - G1/S transition	2.57	1.332e-05	0.0005351	0.001639	0.00069
137934__Pathway Interaction Database__e2f_pathway	E2F transcription factor network	2.35	5.536e-07	7.666e-05	0.001475	0.0856
456__KEGG__ko04010; 83048__KEGG__hsa04010	MAPK signaling pathway	1.94	0.000103	0.0295	0.000169	0.07856
105786__REACTOME__REACT_2148; 105787__REACTOME__REACT_1156	Switching of origins to a post-replicative state; Orc1 removal from chromatin	3.8	0.002408	0.04579	0.003298	0.0425
105782__REACTOME__REACT_899	S Phase	2.7	5.534e-06	0.000529	0.001399	0.059
105770__REACTOME__REACT_1574	Cyclin E associated events during G1/S transition	3.41	4.56e-05	0.003056	0.006084	0.0899
105740__REACTOME__REACT_2254	G1/S DNA Damage Checkpoints	59	0.0001552	0.00652	0.004037	0.0857
905994__REACTOME__REACT_169185	DNA Damage/Telomere Stress Induced Senescence	64	0.001634	0.03682	0.00384	0.0487
477133__REACTOME__REACT_111183	Meiosis	106	0.001196	0.02933	0.0008483	0.07804
105783__REACTOME__REACT_9029	Cyclin A:Cdk2-associated events at S phase entry	2.94	3.991e-05	0.002258	0.002861	0.023
	Cell communication and transport
	GO: Biological processes
GO:0051345	positive regulation of hydrolase activity	2.36	1.244e-07	6.89e-06	0.0008551	0.068
GO:0048146	positive regulation of fibroblast proliferation	2.8	4.062e-07	2.036e-05	0.0001984	0.079
GO:0044710	single-organism metabolic process	1.84	0.0002572	0.01531	0.00283	0.048
GO:0044702	single organism reproductive process	2.2	0.0001043	0.007603	0.10144	0.00591
	Vesicles
	GO: Cell component
GO:0098805	whole membrane	2.75	1.528e-06	7.622e-05	0.0002823	0.0264
GO:0045334	clathrin-coated endocytic vesicle	3.01	0.000559	0.01333	0.0006272	0.038
GO:0030136	clathrin-coated vesicle	3.01	0.0004086	0.01035	0.001021	0.038
GO:0012505	endomembrane system	2.54	0.0001539	0.004629	0.001104	0.0038
GO:0030135	coated vesicle	2.95	9.012e-05	0.002799	0.001414	0.044
GO:0030666	endocytic vesicle membrane	3.31	0.0003522	0.009059	0.004247	0.019
GO:0044710	single-organism metabolic process	1.84	0.0002572	0.01531	0.00283	0.048
GO:0044702	single organism reproductive process	2.71	5.735e-09	8.059e-07	0.0009019	0.083
	Development and self renewal
	GO: Biological processes
GO:0010718	positive regulation of epithelial to mesenchymal transition	3.82	1.697e-06	7.26e-05	2.0001e-05	0.0173536
GO:0035412	regulation of catenin import into nucleus	3.02	5.035e-07	2.46e-05	4.31e-05	0.08
GO:0048008	platelet-derived growth factor receptor signaling pathway	2.49	1.367e-06	7.97e-05	0.000609	0.044
GO:0022603	regulation of anatomical structure morphogenesis	2.67	4.988e-12	5.762e-10	0.0002974	0.03451
GO:0007220	Notch receptor processing	2.22	1.854e-05	0.001236	0.0001277	0.03
GO:0045995	regulation of embryonic development	2.94	1.135e-05	0.0004158	3.27e-05	0.021953
GO:0009653	anatomical structure morphogenesis	2.58	5.62e-16	1.368e-13	0.000474	0.01698
GO:0032879	regulation of localization	2.66	9.279e-13	1.252e-10	0.0002605	0.01574
GO:2000738	positive regulation of stem cell differentiation	2.96	1.871e-06	6.521e-05	0.0001826	0.012478
GO:0072359	circulatory system development	2.71	4.158e-15	8.336e-13	0.0001754	0.0215699
GO:0072358	cardiovascular system development	2.71	4.158e-15	8.336e-13	0.0001754	0.0215699
GO:0048103	somatic stem cell division	2.85	0.00015	0.008045	7.17e-05	0.0148
GO:0060638	mesenchymal-epithelial cell signaling	3.19	1.8e-07	2.1e-06	0.000274	0.0351
	BioSyst
576273__REACTOME__REACT_118862	Signaling by NOTCH3	2.42	5.133e-05	0.002772	0.000218	0.0205
576274__REACTOME__REACT_118636	Signaling by NOTCH4	2.42	5.133e-05	0.002772	0.000218	0.0205
198847__WikiPathways__WP399	Wnt Signaling Pathway and Pluripotency	2.42	5.062e-08	1.559e-05	0.000536	0.011456
749777__KEGG__hsa04390; 750388__KEGG__ko04390	Hippo signaling pathway	2.55	5.58e-05	0.000496	0.001826	0.015649
198789__WikiPathways__WP428	Wnt Signaling Pathway	2.77	5.539e-06	0.0007666	0.0068	0.017
198774__WikiPathways__WP366	TGF-beta Receptor Signaling Pathway	2.07	1.756e-06	0.0001484	0.00629	0.01954
1026136__KEGG__hsa04550; 1033502__KEGG__ko04550	Signaling pathways regulating pluripotency of stem cells	3.24	5.694e-07	7.666e-05	0.005023	0.0296
198891__WikiPathways__WP268	Notch Signaling Pathway	2.03	2.55e-06	0.0005437	0.001595	0.01059
106465__REACTOME__REACT_12076	Frs2-mediated activation	1.93	5.808e-06	0.0007666	0.000669	0.0267
1084758__KEGG__hsa_M00682; 1108221__KEGG__M00682	Notch signaling	2.32	0.0001065	0.007116	0.00639	0.04897
137987__Pathway Interaction Database__telomerasepathway	Regulation of Telomerase	2.18	0.000461	0.006564	0.007658	0.054
137914__Pathway Interaction Database__ps1pathway	Presenilin action in Notch and Wnt signaling	2.03	1.196e-05	0.001228	0.00686	0.02
137989__Pathway Interaction Database__fgf_pathway	FGF signaling pathway	3.05	1.82e-05	0.001484	0.00868	0.00667
138032__Pathway Interaction Database__wnt_canonical_pathway	Canonical Wnt signaling pathway	1.92	0.0008192	0.006218	0.00893	0.0567
475__KEGG__ko04350; 83064__KEGG__hsa04350	TGF-beta signaling pathway	2.7	0.000839	0.00963	0.00683	0.0125
576270__REACTOME__REACT_118614	Activated NOTCH1 Transmits Signal to the Nucleus	2.42	0.0009803	0.011914	0.00368	0.0567
921162__KEGG__hsa04068	FoxO signaling pathway	2.81	1.127e-05	0.000878	0.008002	0.01
1026136__KEGG__hsa04550; 1033502__KEGG__ko04550	Signaling pathways regulating pluripotency of stem cells	3.04	5.694e-06	0.0007666	0.005023	0.0654
169351__Pathway Interaction Database__myc_activpathway	Validated targets of C-MYC transcriptional activation	2.73	1.712e-07	2.842e-05	0.0008454	0.02012
474__KEGG__ko04340; 83063__KEGG__hsa04340	Hedgehog signaling pathway	2.81	0.00322	0.0283	0.001027	0.01
137919__Pathway Interaction Database__ncadherinpathway	N-cadherin signaling events	2.01	0.0006115	0.005719	0.00631	0.0169
	Sugar metabolism
	GO: Biological processes
GO:0031669	cellular response to nutrient levels	2.71	2.996e-06	6.71e-05	0.000454	0.025
GO:0043567	regulation of insulin-like growth factor receptor signaling pathway	3.49	4.116e-06	0.001173	0.0003725	0.0381
	BioSyst
730347__REACTOME__REACT_150139	SHC-related events triggered by IGF1R	2.28	1.992e-05	0.0008076	0.006363	0.0597
137992__Pathway Interaction Database__igf1_pathway	IGF1 pathway	2.12	1e-06	0.016	0.00231	0.0258
198845__WikiPathways__WP481	Insulin Signaling	2.37	0.0007052	0.0052026	0.00781	0.0278
	Protein synthesis and metabolism
	GO: Biological processes
GO:0046777	protein autophosphorylation	2.45	1.673e-07	8.98e-06	0.003022	0.057
GO:0023014	signal transduction by protein phosphorylation	2.59	3.055e-06	0.0001282	0.003099	0.014
GO:0001932	regulation of protein phosphorylation	2.57	2.728e-14	4.892e-12	0.004165	0.04
	BioSyst
100063__KEGG__ko00250; 101142__KEGG__hsa00250	Alanine, aspartate and glutamate metabolism	3.15	0.00507	0.08031	0.006122	0.017
106233__REACTOME__REACT_1050	Gamma-carboxylation of protein precursors	3.13	0.005335	0.06319	0.002915	0.054
106234__REACTOME__REACT_1906	Transport of gamma-carboxylated protein precursors from the endoplasmic reticulum to the Golgi apparatus	3.13	0.003672	0.04941	0.002915	0.0291
	GO: Cell component
GO:0044431	Golgi apparatus part	2.71	0.0004737	0.01147	0.0002095	0.014
GO:0005794	Golgi apparatus	2.5	8.329e-05	0.002636	0.0009571	0.038
GO:0000139	Golgi membrane	2.4	0.02443	0.03114	0.002205	0.0145
	Lipid metabolism
	GO: Biological processes
GO:0051055	negative regulation of lipid biosynthetic process	2.47	2.253e-05	0.0001638	0.00187	0.0203526
GO:0006643	membrane lipid metabolic process	2.21	0.08297	0.04515	0.004727	0.01
GO:0006629	lipid metabolic process	2.85	0.01119	0.01279	0.00909	0.019
GO:0007202	activation of phospholipase C activity	5.2	0.005795	0.0357	0.08297	0.01466
	BioSyst
672456__WikiPathways__WP2034	Leptin signaling pathway	2.25	5.539e-06	0.0007666	0.00508	0.07
450__KEGG__ko03320; 83042__KEGG__hsa03320	PPARgamma signaling pathway	2.9	0.007342	0.08142	0.001647	0.09059
198887__WikiPathways__WP299	Nuclear receptors in lipid metabolism and toxicity	2.82	0.001438	0.02555	0.003096	0.07854
137967__Pathway Interaction Database__pi3kplctrkpathway	Trk receptor signaling mediated by PI3K and PLC-gamma	2.02	0.0002626	0.008194	0.00652	0.07
	Cell adhesion, migration and junction
	GO: Biological processes
GO:0030155	regulation of cell adhesion	3.11	2.483e-10	2.129e-08	0.00677	0.0659
GO:0043085	positive regulation of catalytic activity	2.28	1.239e-11	1.29e-09	0.001652	0.0659
GO:0051270	regulation of cellular component movement	2.82	1.027e-11	1.102e-09	0.000865	0.06958
GO:0040012	regulation of locomotion	2.84	4.859e-12	5.759e-10	0.000199	0.0589
GO:0030334	regulation of cell migration	2.92	4.925e-12	5.762e-10	0.0001942	0.064
GO:2000145	regulation of cell motility	2.84	1.096e-12	1.45e-10	0.0002028	0.098556
GO:0048145	regulation of fibroblast proliferation	2.45	9.67e-08	5.516e-06	0.000707	0.0201569
GO:0010812	negative regulation of cell-substrate adhesion	2.8	1.301e-05	0.0004716	0.0009825	0.098
	BioSyst
198795__WikiPathways__WP306	Focal Adhesion	2.91	1.982e-05	0.001601	0.00275	0.0586
106054__REACTOME__REACT_15523	Integrin alphaIIb beta3 signaling	2.24	0.0001028	0.004601	0.001239	0.067
	GO: Cell component
GO:0005925	focal adhesion	2.48	2.845e-11	3.345e-09	0.0008588	0.08
GO:0005924	cell-substrate adherens junction	2.48	4.27e-11	4.392e-09	0.0008588	0.08
GO:0030054	cell junction	2.53	3.104e-07	1.762e-05	0.0008939	0.0038
GO:0030055	cell-substrate junction	2.48	5.427e-11	5.254e-09	0.001178	0.038
GO:0005912	adherens junction	2.54	6.032e-10	5.225e-08	0.001446	0.094
GO:0070161	anchoring junction	2.54	1.711e-09	1.408e-07	0.001926	0.0522
	Stress response
	GO: Biological processes
GO:0031668	cellular response to extracellular stimulus	2.84	1.21e-06	0.0001708	0.00524	0.065
GO:0033554	cellular response to stress	2.3	2.157e-14	4.084e-12	0.00969	0.059
GO:0080135	regulation of cellular response to stress	2.25	1.103e-09	8.492e-08	0.008251	0.05698
GO:1901700	response to oxygen-containing compound	2.79	3.889e-17	1.019e-14	0.00787	0.0547
GO:0034599	cellular response to oxidative stress	2.34	9.32e-07	4.34e-05	0.00936	0.069
	BioSyst Pathways
868085__KEGG__hsa04014	Ras signaling pathway	2.52	5.301e-05	0.0002772	0.008143	0.024151
456__KEGG__ko04010; 83048__KEGG__hsa04010	MAPK signaling pathway	1.94	0.000103	0.0295	0.000169	0.07856
106437__REACTOME__REACT_524	SOS-mediated signalling	1.82	0.0001819	0.006758	0.00893	0.0589
695200__KEGG__hsa04066	HIF-1 signaling pathway	2.6	2.778e-05	0.0008556	0.0082071	0.059
106464__REACTOME__REACT_12005	Prolonged ERK activation events	1.93	1.106e-05	0.001226	0.005134	0.067
	GO: Cell component
GO:0042579	microbody	2.23	0.002909	0.05567	0.004651	0.0839
GO:0005777	peroxisome	2.23	0.002909	0.05567	0.004651	0.0839
	Oxidative stress response
	GO: Biological processes
GO:1901700	response to oxygen-containing compound	2.79	3.889e-17	1.019e-14	0.00787	0.0547
GO:0034599	cellular response to oxidative stress	2.34	9.32e-07	4.34e-05	0.00936	0.069
	BioSyst Pathways
198916__WikiPathways__WP408	Oxidative Stress	2.75	0.0007986	0.01676	0.004808	0.06987
	Cell Component
GO:0005777	peroxisome	1.42	0.0001172	0.01275	0.0057	0.062
	DNA repair
	GO: Biological processes
GO:2001020	regulation of response to DNA damage stimulus	2.03	3.097e-06	0.0001291	0.00371	0.06958
GO:0006282	regulation of DNA repair	2.33	0.0001936	0.00883	0.00728	0.0985
GO:0080135	regulation of cellular response to stress	1.74	1.039e-05	0.001419	0.0006982	0.054
GO:0006302	double-strand break repair	2.39	2.404e-06	0.0001599	0.0006134	0.0611
	BioSyst
105852__REACTOME__REACT_2174	DNA Damage Bypass	1.91	1.008e-05	0.0004751	0.0040002	0.0658
198788__WikiPathways__WP707	DNA damage response	2	5.255e-05	0.002772	0.00709	0.069
198913__WikiPathways__WP1545	miRNAs involved in DDR	1.94	1.162e-06	0.0002929	0.0001143	0.0914
198827__WikiPathways__WP710	DNA damage response (only ATM dependent)	2.25	8.392e-05	0.001056	0.007112	0.0568
	PLOIDY-INHIBITED Myc interactant modules in polyploid vs diploid human and mouse heart and liver
PATHWAY	Pway_comment	avgfold_geomean	P_hypergeo	qvalue	p_for3734	q_for3734
	Immunity
	GO: Biological processes
GO:0050863	regulation of T cell activation	0.41	7.042e-10	6.427e-07	9.515e-05	0.0708
GO:0050870	positive regulation of T cell activation	0.4	6.142e-10	6.427e-07	0.0001597	0.0702
GO:1903039	positive regulation of leukocyte cell-cell adhesion	0.4	1.042e-09	8.354e-07	0.0001835	0.0702
GO:0051249	regulation of lymphocyte activation	0.38	4.211e-10	5.306e-07	0.0002841	0.071
GO:0050670	regulation of lymphocyte proliferation	0.36	3.603e-08	1.584e-05	0.0001315	0.089
GO:0051251	positive regulation of lymphocyte activation	0.38	3.346e-10	5.306e-07	0.000464	0.07
GO:0002696	positive regulation of leukocyte activation	0.37	4.263e-10	5.306e-07	0.0004715	0.029
GO:0032944	regulation of mononuclear cell proliferation	0.36	3.947e-08	1.681e-05	0.000494	0.06
GO:0070663	regulation of leukocyte proliferation	0.36	5.645e-08	2.332e-05	0.0008285	0.0649
	BioSyst
492__KEGG__ko04662; 83081__KEGG__hsa04662	B cell receptor signaling pathway	0.4	1.774e-06	0.002459	0.0002197	0.059
537__KEGG__ko05340; 83125__KEGG__hsa05340	Primary immunodeficiency	0.26	0.0002222	0.02647	0.006485	0.08478
138018__Pathway Interaction Database__cd8tcrdownstreampathway	Downstream signaling in naive CD8+ T cells	0.28	1.857e-05	0.008221	0.008339	0.09035
	GO Cell component
GO:0035631	CD40 receptor complex	0.54	4.029e-05	0.003014	0.005249	0.023714
GO:0042105	alpha-beta T cell receptor complex	0.41	0.003572	0.09798	0.006084	0.023714
	Muscle contraction
	GO: Biological processes
GO:0055117	regulation of cardiac muscle contraction	0.29	7.572e-05	0.006165	0.000149	0.01931
GO:0060452	positive regulation of cardiac muscle contraction	0.22	0.0002743	0.01558	0.000175	0.01931
GO:0045989	positive regulation of striated muscle contraction	0.22	0.0008987	0.03723	0.00075	0.01931
	Differentiation
	GO: Biological processes
GO:0045651	positive regulation of macrophage differentiation	0.49	0.001599	0.05645	0.0074	0.02149
GO:0050873	brown fat cell differentiation	0.22	0.003027	0.08854	0.008076	0.02458
	Cell signaling
	GO: Biological processes
GO:2001256	regulation of store-operated calcium entry	0.22	0.005859	0.01402	0	0
GO:0010649	regulation of cell communication by electrical coupling	0.32	5.589e-06	0.0008963	0.0001721	0.029
GO:0070838	divalent metal ion transport	0.3	0.004889	0.01253	0.0001324	0.05931
GO:0072511	divalent inorganic cation transport	0.3	0.005206	0.01302	0.000324	0.0331
	GO Cell component
GO:0098552	side of membrane	0.3	3.918e-11	6.449e-08	0.0003231	0.06
GO:0031090	organelle membrane	0.38	0.004247	0.01128	0.0005709	0.0917
GO:0033017	sarcoplasmic reticulum membrane	0.3	0.0002911	0.01452	0.001407	0.0305
GO:0012506	vesicle membrane	0.38	0.000301	0.01457	0.0001686	0.0305
GO:0031300	intrinsic component of organelle membrane	0.41	0.01696	0.02987	0.0001969	0.0305
GO:0071944	cell periphery	0.35	0.0001019	0.006711	0.0003096	0.0314
GO:0031301	integral component of organelle membrane	0.39	0.00316	0.04162	0.0003591	0.00714
GO:0031225	anchored component of membrane	0.27	0.000528	0.02287	0.0003591	0.03714
GO:0005886	plasma membrane	0.34	0.0001771	0.01041	0.0003919	0.03714
GO:0002080	acrosomal membrane	0.46	0.007313	0.01695	0.0004191	0.03714
GO:0019867	outer membrane	0.34	6.446e-05	0.004421	0.0004367	0.03714
GO:0016529	sarcoplasmic reticulum	0.26	0.0007082	0.02949	0.0005511	0.03714
GO:0098562	cytoplasmic side of membrane	0.36	1.671e-05	0.001528	0.0005915	0.03714
	Cell adhesion
	GO: Biological processes
GO:0034110	regulation of homotypic cell-cell adhesion	0.4	4.282e-10	5.306e-07	7.979e-05	0.0808
GO:1903037	regulation of leukocyte cell-cell adhesion	0.41	1.342e-09	9.625e-07	4.375e-05	0.0902
GO:0022409	positive regulation of cell-cell adhesion	0.4	1.859e-08	9.384e-06	0.0005029	0.05333
GO:0022407	regulation of cell-cell adhesion	0.4	1.192e-08	6.772e-06	0.000288	0.0931
	Telomere
	GO: Biological processes
GO:0000722	telomere maintenance via recombination	0.48	1.387e-05	0.001589	0.0008564	0.0649
GO:0032201	telomere maintenance via semi-conservative replication	0.52	8.371e-05	0.006558	0.0003045	0.078
GO:0010833	telomere maintenance via telomere lengthening	0.49	7.827e-05	0.006276	0.0003178	0.078
	BioSystems
106543__REACTOME__REACT_7961	Telomere C-strand (Lagging Strand) Synthesis	0.52	0.0002723	0.02795	0.002923	0.0405
	Aerobic respiration
	GO: Biological processes
GO:0048311	mitochondrion distribution	0.22	0.0006387	0.02902	0.000175	0.0931
GO:0051646	mitochondrion localization	0.34	0.0001557	0.01025	0.0002089	0.06105
	GO Cell component
GO:0044429	mitochondrial part	0.42	6.932e-06	0.001103	7.265e-05	0.04878
GO:0005740	mitochondrial envelope	0.41	0.0003461	0.01583	0.001951	0.03305
GO:0005759	mitochondrial matrix	0.42	0.00257	0.07623	0.004052	0.0714
GO:0005741	mitochondrial outer membrane	0.34	5.738e-05	0.004106	0.004485	0.0714
GO:0031966	mitochondrial membrane	0.41	0.0008522	0.03421	0.005075	0.0714
	Apoptsis
	GO: Biological processes
GO:0051402	neuron apoptotic process	0.53	4.493e-06	0.0007561	0.000731	0.05931
GO:0070997	neuron death	0.47	2.977e-06	0.0005558	0.00095	0.0931
GO:0060544	regulation of necroptotic process	0.42	4.941e-05	0.004402	0.000284	0.078
GO:0010939	regulation of necrotic cell death	0.41	1.098e-05	0.001351	0.0005359	0.0854
	BioSyst
730312__REACTOME__REACT_150361	TRIF-mediated programmed cell death	0.37	0.008685	0.0639	0.006197	0.0815
	Lipid metabolism
	BioSyst
160976__REACTOME__REACT_22258	Metabolism of lipids and lipoproteins	0.39	235	8957	0.005453	0.0151
	DNA repair
	GO: Biological processes
GO:0006297	nucleotide-excision repair, DNA gap filling	0.53	282	13864	1.458e-06	0.0003285
	The data for gene module construction were taken from Brawand, et al, 2011 (1)
1. Brawand, et al., The evolution of gene expression levels in mammalian organs.
Nature. 2011 Oct 19;478(7369):343-8. doi: 10.1038/nature10532.
