# Supplementary material for: Somatic polyploidy is associated with the upregulation of c-MYC interacting genes and EMT-like signature
Source: Oncotarget. 2016 Sep 19;7(46):75235–60. doi: 10.18632/oncotarget.12118 (PMC5342737; doi:10.18632/oncotarget.12118)
Supplement: Supplementary file 7 [file oncotarget-07-75235-s007.xls]

## Sheet: Sheet1
Supplementary Table 6 : Gene modules enriching for Myc interacting genes
that are significantly induced or repressed in 4n vs 2n decidua cells .
Myc interacting genes were obtained by gene by gene transcriptome comparison
Column A: GO module or BioSyst Pathway number
Column B: GO module or BioSyst Pathway name
Column C: average fold difference for genes involved in a pathway between 4n and 2n cells
Column D: p value for pathway enrichment of tested gene set compared to all orthologs
Column E: q value for pathway enrichment of tested gene set compared to all orthologs
Column F: p value for pathway enrichment of tested gene set compared to all Myc interactants
Column G: q value for pathway enrichment compared to all Myc interactants
PLOIDY-INDUCED Myc interacting gene modules in in 4n/2n mouse decidua cells
PATHWAY	Pway_comment	avgfold_geomean	P_hypergeo_for orthol	q_value for orthol	p_for_Myc	q_for_MYC
	Chromatin
	GO Biological Processes	Fold_Difference	p_13329	q-13329	p_3734	q_3734
GO:0008334	histone mRNA metabolic process	1.5	0.0001621	0.002467	0	0
GO:0061641	CENP-A containing chromatin organization	1.86	0.000152	0.002333	5.933e-06	0.0002866
GO:0034080	CENP-A containing nucleosome assembly	1.86	0.000152	0.002333	5.933e-06	0.0002866
GO:0006334	nucleosome assembly	1.92	8.762e-05	0.001434	1.126e-05	0.0005113
GO:0006336	DNA replication-independent nucleosome assembly	1.89	2.022e-05	0.0003827	1.706e-05	0.0007296
GO:0034724	DNA replication-independent nucleosome organization	1.89	2.022e-05	0.0003827	1.706e-05	0.0007296
GO:0043486	histone exchange	1.88	0.0002227	0.003282	9.953e-05	0.003502
GO:0043044	ATP-dependent chromatin remodeling	1.7	1.046e-07	3.015e-06	0.0001082	0.00376
GO:0006333	chromatin assembly or disassembly	1.87	4.874e-05	0.0008529	0.0006864	0.01981
GO:0000466	maturation of 5.8S rRNA from tricistronic rRNA transcript (SSU-rRNA, 5.8S rRNA, LSU-rRNA)	1.35	0.01084	0.08529	0.006696	0.1446
GO:0035404	histone-serine phosphorylation	2.78	5.127e-05	0.0008926	0.01179	0.1233
GO:0006338	chromatin remodeling	1.8	2.794e-09	9.739e-08	0.02442	0.1276
GO:0033522	histone H2A ubiquitination	1.55	0.01084	0.08529	0.02789	0.11746
GO:0035518	histone H2A monoubiquitination	1.55	0.002311	0.02489	0.02789	0.11746
GO:0051299	centrosome separation	3.03	0.02318	0.1158	0.04967	0.12288
	BioSyst
160953__REACTOME__REACT_185	SLBP independent Processing of Histone Pre-mRNAs	1.55	0.02021	0.09035	0	0
105877__REACTOME__REACT_2229; 105878__REACTOME__REACT_977	Resolution of D-loop structures; Resolution of D-loop structures through Holliday junction intermediates	2.28	0.01659	0.0778	0	0
760635__WikiPathways__WP2361	Gastric cancer network 1	2.16	1.614e-05	0.000211	4.404e-07	7.815e-06
920977__WikiPathways__WP2446	RB in Cancer	2.13	1.092e-21	2.488e-19	9.392e-07	1.566e-05
161049__REACTOME__REACT_22344; 161050__REACTOME__REACT_22186	Nucleosome assembly; Deposition of new CENPA-containing nucleosomes at the centromere	1.85	0.003654	0.02216	4.349e-05	0.0005456
454__KEGG__ko03440; 83046__KEGG__hsa03440	Homologous recombination	1.59	5.329e-05	0.0005748	7.051e-05	0.000834
1127687__REACTOME__REACT_264545	RMTs methylate histone arginines	1.75	0.006496	0.03667	0.0004603	0.004611
1127672__REACTOME__REACT_264352	PRC2 methylates histones and DNA	1.77	0.0497	0.11773	0.001347	0.01225
	GO Cell components
GO:0034709	methylosome	1.64	1.487e-06	2.423e-05	0	0
GO:0000786	nucleosome	1.72	0.01991	0.1028	9.38e-05	0.001177
	GO molecular function
GO:0035174	histone serine kinase activity	2.5	0.0007012	0.02147	0.006723	0.11749
	Carcinogenesis
	BioSyst
760635__WikiPathways__WP2361	Gastric cancer network 1	2.16	1.614e-05	0.000211	4.404e-07	7.815e-06
920977__WikiPathways__WP2446	RB in Cancer	2.13	1.092e-21	2.488e-19	9.392e-07	1.566e-05
	Protein synthesis and metabolism
	GO: Biological processes
GO:0051290	protein heterotetramerization	2.17	0.003165	0.03236	0	0
GO:0000154	rRNA modification	1.85	0.01899	0.1344	0	0
GO:0043604	amide biosynthetic process	1.61	4.96e-11	2.188e-09	3.592e-16	4.179e-14
GO:0006412	translation	1.5	9.597e-10	3.574e-08	8.204e-16	9.353e-14
GO:0043043	peptide biosynthetic process	1.51	8.301e-10	3.1e-08	1.25e-14	1.383e-12
GO:0043603	cellular amide metabolic process	1.69	2.435e-10	9.707e-09	7.046e-12	7.236e-10
GO:0051438	regulation of ubiquitin-protein transferase activity	1.69	9.397e-22	1.408e-19	1.16e-11	1.16e-09
GO:0042254	ribosome biogenesis	1.58	1.088e-07	3.129e-06	1.523e-11	1.496e-09
GO:0006414	translational elongation	1.33	4.186e-05	0.0007449	1.694e-11	1.651e-09
GO:0051352	negative regulation of ligase activity	1.66	1.154e-17	1.084e-15	2.058e-11	1.972e-09
GO:0051444	negative regulation of ubiquitin-protein transferase activity	1.66	7.005e-18	7.021e-16	2.058e-11	1.972e-09
GO:0051340	regulation of ligase activity	1.68	3.258e-21	4.724e-19	1.064e-10	1.003e-08
GO:0051439	regulation of ubiquitin-protein ligase activity involved in mitotic cell cycle	1.72	2.379e-18	2.594e-16	1.198e-10	1.11e-08
GO:0051443	positive regulation of ubiquitin-protein transferase activity	1.65	2.913e-19	3.483e-17	1.198e-10	1.11e-08
GO:0051437	positive regulation of ubiquitin-protein ligase activity involved in regulation of mitotic cell cycle transition	1.66	5.807e-16	4.629e-14	8.723e-10	7.312e-08
GO:0006511	ubiquitin-dependent protein catabolic process	1.66	1.499e-13	9.041e-12	1.333e-09	1.093e-07
GO:0006518	peptide metabolic process	1.59	1.058e-08	3.426e-07	1.647e-09	1.341e-07
GO:0043161	proteasome-mediated ubiquitin-dependent protein catabolic process	1.69	1.336e-14	8.969e-13	3.318e-09	2.627e-07
GO:0018279	protein N-linked glycosylation via asparagine	1.51	0.002841	0.02941	3.721e-09	2.926e-07
GO:2000060	positive regulation of protein ubiquitination involved in ubiquitin-dependent protein catabolic process	1.64	1.614e-16	1.341e-14	4.174e-09	3.26e-07
GO:0006364	rRNA processing	1.54	5.593e-05	0.0009626	6.687e-09	5.186e-07
GO:0006415	translational termination	1.27	0.002288	0.02487	8.863e-09	6.781e-07
GO:0006413	translational initiation	1.34	1.234e-05	0.0002448	2.169e-08	1.585e-06
GO:0000209	protein polyubiquitination	1.55	1.056e-09	3.902e-08	2.244e-08	1.629e-06
GO:0070972	protein localization to endoplasmic reticulum	1.33	4.196e-08	1.288e-06	2.399e-08	1.72e-06
GO:0072599	establishment of protein localization to endoplasmic reticulum	1.33	3.579e-08	1.104e-06	2.536e-08	1.773e-06
GO:0045047	protein targeting to ER	1.33	1.298e-08	4.163e-07	2.536e-08	1.773e-06
GO:0006613	cotranslational protein targeting to membrane	1.33	1.298e-08	4.163e-07	2.536e-08	1.773e-06
GO:0010498	proteasomal protein catabolic process	1.69	5.081e-14	3.283e-12	2.978e-08	2.033e-06
GO:0016072	rRNA metabolic process	1.54	3.743e-05	0.000674	3.782e-08	2.567e-06
GO:0006521	regulation of cellular amino acid metabolic process	1.6	7.03e-12	3.51e-10	1.321e-07	8.605e-06
GO:1903322	positive regulation of protein modification by small protein conjugation or removal	1.68	2.45e-19	2.956e-17	1.987e-07	1.287e-05
GO:2000058	regulation of protein ubiquitination involved in ubiquitin-dependent protein catabolic process	1.63	1.316e-15	9.804e-14	2.09e-07	1.34e-05
GO:1901564	organonitrogen compound metabolic process	1.85	6.201e-10	2.361e-08	2.183e-07	1.39e-05
GO:0051321	meiotic cell cycle	1.76	9.277e-11	3.939e-09	3.128e-07	1.96e-05
GO:0006886	intracellular protein transport	1.52	1.44e-06	3.487e-05	6.262e-07	3.661e-05
GO:0006457	protein folding	1.68	6.239e-09	2.084e-07	6.767e-07	3.916e-05
GO:0071822	protein complex subunit organization	1.75	6.056e-14	3.876e-12	1.04e-06	5.839e-05
GO:0033365	protein localization to organelle	1.58	1.35e-13	8.215e-12	1.12e-06	6.256e-05
GO:0030163	protein catabolic process	1.66	1.406e-12	7.696e-11	1.439e-06	7.888e-05
GO:0034622	cellular macromolecular complex assembly	1.74	7.852e-12	3.906e-10	1.555e-06	8.439e-05
GO:0043241	protein complex disassembly	1.38	0.0002272	0.003341	1.734e-06	9.37e-05
GO:0043039	tRNA aminoacylation	1.99	0.0002834	0.004041	2.169e-06	0.000114
GO:0043038	amino acid activation	1.99	0.0002834	0.004041	2.169e-06	0.000114
GO:0030433	ER-associated ubiquitin-dependent protein catabolic process	1.51	0.0003553	0.004957	3.048e-06	0.0001544
GO:0034613	cellular protein localization	1.63	1.282e-09	4.698e-08	4.623e-06	0.0002262
GO:0044267	cellular protein metabolic process	1.68	2.239e-30	5.869e-28	9.599e-06	0.0004467
GO:1903050	regulation of proteolysis involved in cellular protein catabolic process	1.66	2.729e-15	1.947e-13	2.025e-05	0.0008519
GO:0070647	protein modification by small protein conjugation or removal	1.59	3.137e-08	9.718e-07	3.937e-05	0.001521
GO:0006612	protein targeting to membrane	1.34	0.000427	0.005757	4.071e-05	0.001568
GO:0070271	protein complex biogenesis	1.83	2.939e-11	1.367e-09	4.644e-05	0.001742
GO:0033238	regulation of cellular amine metabolic process	1.75	7.416e-11	3.179e-09	7.627e-05	0.002752
GO:1903362	regulation of cellular protein catabolic process	1.66	1.734e-15	1.264e-13	8.257e-05	0.002969
GO:0043687	post-translational protein modification	1.58	0.0005165	0.006769	0.0001042	0.003654
GO:0031396	regulation of protein ubiquitination	1.69	1.685e-16	1.392e-14	0.0001069	0.00374
GO:0016567	protein ubiquitination	1.6	1.599e-05	0.0003128	0.0007721	0.02184
GO:0006417	regulation of translation	1.51	1.234e-10	5.174e-09	0.001374	0.0356
GO:0031647	regulation of protein stability	1.79	1.746e-07	4.856e-06	0.006255	0.1395
GO:0002181	cytoplasmic translation	1.3	0.00352	0.03533	0.00702	0.121867
GO:0007000	nucleolus organization	1.5	0.0003952	0.005385	0.00824	0.12259
GO:0033750	ribosome localization	1.75	0.004361	0.04207	0.001824	0.12259
GO:0000055	ribosomal large subunit export from nucleus	1.75	0.001095	0.01284	0.001824	0.12259
GO:0090407	organophosphate biosynthetic process	1.87	0.007886	0.06701	4.536e-06	0.0002248
GO:0001932	regulation of protein phosphorylation	2.18	2.728e-14	4.892e-12	0.005165	0.082014
	BioSyst
105981__REACTOME__REACT_15306	Cytosolic tRNA aminoacylation	2.07	4.76e-05	0.0005299	0	0
413420__KEGG__hsa_M00340; 890592__KEGG__M00340	Proteasome, 20S core particle	1.45	1.974e-06	3.182e-05	0	0
445__KEGG__ko03050; 83040__KEGG__hsa03050	Proteasome	1.54	2.728e-09	8.694e-08	4.565e-10	1.206e-08
1127522__REACTOME__REACT_264438	degradation of DVL	1.51	1.042e-11	5.663e-10	1.459e-09	3.553e-08
105965__REACTOME__REACT_1014	Translation	1.37	5.77e-09	1.6e-07	1.854e-09	4.428e-08
106230__REACTOME__REACT_17015	Metabolism of proteins	1.62	1.023e-07	2.085e-06	4.575e-09	1.033e-07
105796__REACTOME__REACT_938; 105797__REACTOME__REACT_4	Ubiquitin-dependent degradation of Cyclin D; Ubiquitin-dependent degradation of Cyclin D1	1.56	8.858e-10	3.189e-08	4.929e-08	1.012e-06
160939__REACTOME__REACT_20549	Autodegradation of the E3 ubiquitin ligase COP1	1.53	1.497e-09	5.188e-08	4.929e-08	1.012e-06
530746__REACTOME__REACT_115902	SRP-dependent cotranslational protein targeting to membrane	1.33	9.246e-06	0.0001279	1.149e-07	2.211e-06
105686__REACTOME__REACT_13464	Regulation of activated PAK-2p34 by proteasome mediated degradation	1.53	3.442e-09	1.026e-07	1.175e-07	2.211e-06
198786__WikiPathways__WP183	Proteasome Degradation	1.57	1.831e-11	9.226e-10	2.803e-06	4.351e-05
105980__REACTOME__REACT_15482	tRNA Aminoacylation	1.99	0.001358	0.009693	3.122e-06	4.787e-05
441__KEGG__ko03010; 83036__KEGG__hsa03010	Ribosome	1.26	0.006092	0.03467	3.593e-06	5.442e-05
105966__REACTOME__REACT_2159; 105967__REACTOME__REACT_2099	Eukaryotic Translation Initiation; Cap-dependent Translation Initiation	1.32	3.702e-07	6.982e-06	5.247e-06	7.667e-05
105973__REACTOME__REACT_2085	GTP hydrolysis and joining of the 60S ribosomal subunit	1.32	6.909e-07	1.228e-05	1.918e-05	0.0002597
106169__REACTOME__REACT_13	Metabolism of amino acids and derivatives	1.77	3.605e-06	5.431e-05	2.539e-05	0.0003302
105977__REACTOME__REACT_1404	Peptide chain elongation	1.23	1.987e-05	0.0002539	3.927e-05	0.0004977
105976__REACTOME__REACT_1477	Eukaryotic Translation Elongation	1.25	1.64e-05	0.0002123	4.587e-05	0.0005697
105968__REACTOME__REACT_1797	Formation of a pool of free 40S subunits	1.29	1.715e-05	0.0002201	5.209e-05	0.0006438
413439__KEGG__hsa_M00359; 468360__KEGG__M00359	Aminoacyl-tRNA biosynthesis, eukaryotes	1.98	0.01594	0.07724	5.868e-05	0.000711
106247__REACTOME__REACT_16907	Association of TriC/CCT with target proteins during biosynthesis	2.07	0.002391	0.01567	5.868e-05	0.000711
167190__KEGG__ko04141; 167325__KEGG__hsa04141	Protein processing in endoplasmic reticulum	1.53	1.096e-06	1.831e-05	0.0001143	0.001315
105978__REACTOME__REACT_1986	Eukaryotic Translation Termination	1.24	0.0001954	0.001811	0.0001552	0.001721
413404__KEGG__hsa_M00177; 890453__KEGG__M00177	Ribosome, eukaryotes	1.25	0.0001015	0.001046	0.0001745	0.001901
316__KEGG__ko00280; 82952__KEGG__hsa00280	Valine, leucine and isoleucine degradation	2	0.008028	0.04272	0.0003228	0.003383
1127676__REACTOME__REACT_263965	NoRC negatively regulates rRNA expression	1.64	0.005781	0.03318	0.0003343	0.003489
199266__KEGG__ko03008; 199378__KEGG__hsa03008	Ribosome biogenesis in eukaryotes	1.62	0.006496	0.03667	0.0004603	0.004611
198853__WikiPathways__WP477	Cytoplasmic Ribosomal Proteins	1.24	0.0001931	0.001802	0.0006983	0.00675
790012__KEGG__hsa01230; 795174__KEGG__ko01230	Biosynthesis of amino acids	1.97	6.83e-06	9.81e-05	0.0007184	0.00689
466__KEGG__ko04120; 83056__KEGG__hsa04120	Ubiquitin mediated proteolysis	1.61	3.676e-07	6.98e-06	0.003192	0.02697
100063__KEGG__ko00250; 101142__KEGG__hsa00250	Alanine, aspartate and glutamate metabolism	1.89	0.00807	0.08731	0.007122	0.0813317
	GO Cell components
GO:0005839	proteasome core complex	1.45	2.796e-06	4.383e-05	0	0
GO:0019773	proteasome core complex, alpha-subunit complex	1.44	1.289e-05	0.0001794	0	0
GO:0030867	rough endoplasmic reticulum membrane	2.07	0.02381	0.1187	0	0
GO:0031465	Cul4B-RING E3 ubiquitin ligase complex	1.57	0.0003086	0.00287	0	0
GO:0032991	macromolecular complex	1.68	8.818e-73	6.31e-71	6.397e-20	1.718e-18
GO:0043234	protein complex	1.72	2.756e-56	1.814e-54	6.816e-14	1.578e-12
GO:0030529	ribonucleoprotein complex	1.42	2.105e-19	8.248e-18	5.198e-12	1.126e-10
GO:0000502	proteasome complex	1.52	1.507e-12	4.277e-11	3.546e-11	7.559e-10
GO:0005730	nucleolus	1.63	6.165e-17	2.071e-15	9.439e-08	1.785e-06
GO:0005840	ribosome	1.32	1.168e-05	0.0001686	3.231e-07	5.944e-06
GO:0044391	ribosomal subunit	1.27	2.376e-05	0.000308	3.273e-06	5.111e-05
GO:0022624	proteasome accessory complex	1.59	2.457e-08	5.12e-07	1.886e-05	0.0002639
GO:0005838	proteasome regulatory particle	1.59	3.854e-08	7.832e-07	4.827e-05	0.0006614
GO:0015934	large ribosomal subunit	1.26	0.0009222	0.007824	8.93e-05	0.001131
GO:0000152	nuclear ubiquitin ligase complex	1.75	5.931e-08	1.19e-06	8.93e-05	0.001131
GO:0030684	preribosome	1.65	0.01769	0.09547	0.0007777	0.008491
GO:0031597	cytosolic proteasome complex	1.61	1.487e-06	2.423e-05	0.0008702	0.009276
GO:0005732	small nucleolar ribonucleoprotein complex	1.82	0.0002672	0.002557	0.0008702	0.009276
GO:0022626	cytosolic ribosome	1.25	1.454e-06	2.423e-05	0.001317	0.01382
GO:0008540	proteasome regulatory particle, base subcomplex	1.53	5.627e-07	9.853e-06	0.001931	0.01965
GO:0005844	polysome	1.28	7.849e-06	0.0001164	0.001997	0.02016
GO:0044452	nucleolar part	1.69	0.001198	0.009912	0.00225	0.02238
GO:0031595	nuclear proteasome complex	1.62	3.491e-06	5.42e-05	0.002385	0.02272
GO:0032993	protein-DNA complex	1.8	3.618e-05	0.0004315	0.007885	0.06745
GO:0015935	small ribosomal subunit	1.28	0.00669	0.04235	0.009111	0.076
GO:0005794	Golgi apparatus	1.2	0.003551	0.071919	0.00163	0.0713
	GO molecular function
GO:0000049	tRNA binding	1.77	0.002311	0.05393	0	0
GO:0004298	threonine-type endopeptidase activity	1.45	7.736e-06	0.0003944	0	0
GO:0070003	threonine-type peptidase activity	1.45	7.736e-06	0.0003944	0	0
GO:0003735	structural constituent of ribosome	1.27	0.000415	0.01339	3.038e-07	2.485e-05
GO:0016876	ligase activity, forming aminoacyl-tRNA and related compounds	1.98	0.002848	0.06289	4.466e-05	0.001982
GO:0004812	aminoacyl-tRNA ligase activity	1.98	0.002848	0.06289	4.466e-05	0.001982
GO:0008135	translation factor activity, RNA binding	1.47	2.352e-05	0.001098	0.000198	0.007853
GO:0036402	proteasome-activating ATPase activity	1.62	7.321e-07	4.724e-05	0.002469	0.07787
GO:0003746	translation elongation factor activity	1.49	0.00172	0.04413	0.002469	0.07787
	Aerobic Metabolism
	GO: Biological processes
GO:1990542	mitochondrial transmembrane transport	1.73	0.002452	0.02593	0	0
GO:1990542	mitochondrial transmembrane transport	1.73	0.002452	0.02593	0	0
GO:0045333	cellular respiration	1.89	1.804e-13	1.074e-11	2.52e-10	2.21e-08
GO:0015980	energy derivation by oxidation of organic compounds	1.84	7.367e-14	4.606e-12	1.759e-08	1.294e-06
GO:0006101	citrate metabolic process	2.1	3.71e-09	1.277e-07	2.907e-05	0.001167
GO:0072350	tricarboxylic acid metabolic process	2.04	4.009e-09	1.377e-07	4.284e-05	0.001617
GO:0009060	aerobic respiration	2.05	2.14e-06	5.055e-05	4.284e-05	0.001617
GO:0046034	ATP metabolic process	1.78	7.323e-05	0.00122	0.001099	0.02947
GO:0043648	dicarboxylic acid metabolic process	2.29	1.212e-05	0.0002407	0.001463	0.03756
	BioSyst
468202__KEGG__M00009; 855811__KEGG__hsa_M00009	Citrate cycle (TCA cycle, Krebs cycle)	2.1	1.827e-10	7.449e-09	0	0
198787__WikiPathways__WP78	TCA Cycle	2.13	3.653e-09	1.066e-07	0	0
105919__REACTOME__REACT_1785	Citric acid cycle (TCA cycle)	2.13	1.16e-08	2.949e-07	0	0
576261__REACTOME__REACT_118595	Mitochondrial protein import	2.15	0.006295	0.03576	0	0
782397__BIOCYC__HUMAN_PWY66-398; 908028__BIOCYC__META_PWY66-398	TCA cycle; TCA cycle III (animals)	2.12	6.584e-08	1.426e-06	0	0
714485__KEGG__hsa01210; 717400__KEGG__ko01210	2-Oxocarboxylic acid metabolism	2.1	6.584e-08	1.426e-06	0	0
477137__REACTOME__REACT_111083	The citric acid (TCA) cycle and respiratory electron transport	1.9	2.359e-06	3.736e-05	4.513e-10	1.205e-08
303__KEGG__ko00190; 82942__KEGG__hsa00190	Oxidative phosphorylation	1.77	0.00111	0.008182	1.459e-09	3.553e-08
303__KEGG__ko00190; 82942__KEGG__hsa00190	Oxidative phosphorylation	1.77	0.00111	0.008182	1.459e-09	3.553e-08
477135__REACTOME__REACT_111217	Metabolism	1.89	0.0005006	0.004154	6.307e-08	1.274e-06
160962__REACTOME__REACT_22393	Respiratory electron transport	1.81	0.0002891	0.002528	2.787e-07	5.017e-06
105921__REACTOME__REACT_6305	Respiratory electron transport, ATP synthesis by chemiosmotic coupling, and heat production by uncoupling proteins.	1.82	9.158e-05	0.0009544	7.928e-07	1.349e-05
106327__REACTOME__REACT_1046	Pyruvate metabolism and Citric Acid (TCA) cycle	2.08	0.0001347	0.001329	4.568e-06	6.794e-05
	GO Cell components
GO:0005743	mitochondrial inner membrane	1.85	7.091e-13	2.048e-11	1.229e-21	3.667e-20
GO:0044429	mitochondrial part	1.84	2.559e-19	9.796e-18	3.36e-21	9.6e-20
GO:0005739	mitochondrion	1.79	7.639e-22	3.398e-20	3.067e-19	8.078e-18
GO:0031966	mitochondrial membrane	1.82	5.23e-14	1.624e-12	2.458e-14	5.895e-13
GO:0005759	mitochondrial matrix	2.01	1.718e-09	3.928e-08	1.855e-12	4.083e-11
GO:0044455	mitochondrial membrane part	1.81	6.528e-08	1.295e-06	2.246e-10	4.714e-09
GO:0098800	inner mitochondrial membrane protein complex	1.8	5.852e-07	1.014e-05	4.759e-10	9.833e-09
GO:0098798	mitochondrial protein complex	1.77	8.86e-07	1.519e-05	1.674e-07	3.123e-06
GO:0005747	mitochondrial respiratory chain complex I	1.69	0.004765	0.03214	0.002881	0.0265
GO:0030964	NADH dehydrogenase complex	1.69	0.004765	0.03214	0.002881	0.0265
GO:0045271	respiratory chain complex I	1.69	0.004765	0.03214	0.002881	0.0265
GO:0005753	mitochondrial proton-transporting ATP synthase complex	1.94	0.002787	0.02012	0.002385	0.02272
GO:0030061	mitochondrial crista	2.3	1.289e-05	0.0001794	0.002385	0.02272
GO:0070469	respiratory chain	1.76	4.595e-06	6.938e-05	2.03e-06	3.325e-05
GO:0042645	mitochondrial nucleoid	2.01	2.811e-07	5.142e-06	2.837e-06	4.536e-05
GO:0098803	respiratory chain complex	1.75	1.072e-05	0.0001575	6.482e-06	9.566e-05
GO:0005746	mitochondrial respiratory chain	1.71	1.861e-05	0.000247	1.151e-05	0.0001644
GO:0005758	mitochondrial intermembrane space	1.73	4.573e-05	0.0005339	0.0001154	0.001435
	GO molecular function
GO:0004448	isocitrate dehydrogenase activity	2.42	7.724e-06	0.0003944	0	0
GO:0051287	NAD binding	1.75	1.642e-07	1.111e-05	1.162e-06	8.008e-05
GO:0009055	electron carrier activity	1.99	1.806e-06	0.0001097	0.0002477	0.00968
GO:0016491	oxidoreductase activity	2.07	0.0003431	0.01191	0.0003053	0.01175
GO:0050136	NADH dehydrogenase (quinone) activity	1.72	0.003625	0.07179	0.003017	0.08875
GO:0008137	NADH dehydrogenase (ubiquinone) activity	1.72	0.003625	0.07179	0.003017	0.08875
	Lipid Metabolism
	GO: Biological processes
GO:0030148	sphingolipid biosynthetic process	1.89	0.001385	0.05311	0	0
GO:0071616	acyl-CoA biosynthetic process	1.93	0.001411	0.05315	0	0
GO:0006084	acyl-CoA metabolic process	1.67	0.005417	0.02984	0	0
GO:0046949	fatty-acyl-CoA biosynthetic process	1.93	0.005417	0.02984	0	0
GO:0035336	long-chain fatty-acyl-CoA metabolic process	2.24	0.004637	0.1254	0	0
GO:0006635	fatty acid beta-oxidation	1.67	0.004261	0.04155	0.001742	0.004399
GO:0009062	fatty acid catabolic process	1.64	0.01786	0.1283	0.0002373	0.007684
GO:0010863	positive regulation of phospholipase C activity	3.94	4.839e-05	0.00571	0.001483	0.00113
GO:1900274	regulation of phospholipase C activity	3.55	2.7918e-05	0.00021	0.0008076	0.0059939
	BioSyst
450__KEGG__ko03320; 83042__KEGG__hsa03320	PPARgamma signaling pathway	2.1	0.000342	0.00162	0.0047	0.0089
905998__REACTOME__REACT_169385	Defects in vitamin and cofactor metabolism	1.72	0.07176	0.237	0	0
413389__KEGG__hsa_M00100; 468293__KEGG__M00100	Sphingosine degradation	2.4	0.04549	0.1655	0	0
	GO molecular function
GO:0001727	lipid kinase activity	2.17	0.01377	0.1883	0	0
	Nucleotide metabolism
	GO: Biological processes
GO:0022613	ribonucleoprotein complex biogenesis	1.58	1.585e-12	8.64e-11	8.218e-12	8.365e-10
GO:1901575	organic substance catabolic process	1.69	3.382e-16	2.76e-14	1.043e-08	7.871e-07
GO:0044238	primary metabolic process	1.74	0	0	1.623e-08	1.202e-06
GO:0006091	generation of precursor metabolites and energy	1.82	6.504e-15	4.513e-13	7.165e-08	4.804e-06
GO:0009165	nucleotide biosynthetic process	1.98	1.144e-05	0.0002277	8.946e-07	5.099e-05
GO:1901293	nucleoside phosphate biosynthetic process	1.98	1.672e-05	0.0003241	8.946e-07	5.099e-05
GO:0050657	nucleic acid transport	1.46	7.311e-06	0.000156	1.018e-05	0.000468
GO:0009117	nucleotide metabolic process	1.91	1.071e-06	2.654e-05	3.436e-05	0.001351
GO:0000184	nuclear-transcribed mRNA catabolic process, nonsense-mediated decay	1.27	1.206e-06	2.947e-05	3.567e-05	0.001383
GO:0006753	nucleoside phosphate metabolic process	1.91	1.826e-06	4.367e-05	4.77e-05	0.001783
GO:0009167	purine ribonucleoside monophosphate metabolic process	1.8	2.13e-06	5.04e-05	0.0001184	0.004066
GO:0009126	purine nucleoside monophosphate metabolic process	1.8	2.472e-06	5.76e-05	0.0001184	0.004066
GO:0006139	nucleobase-containing compound metabolic process	1.69	3.988e-43	2.589e-40	0.0004211	0.0129
GO:0072522	purine-containing compound biosynthetic process	1.77	1.958e-05	0.0003732	0.0004287	0.0131
GO:0009199	ribonucleoside triphosphate metabolic process	1.79	2.539e-05	0.0004728	0.0005637	0.01669
GO:0009205	purine ribonucleoside triphosphate metabolic process	1.75	2.896e-05	0.0005349	0.0005944	0.01755
GO:0022618	ribonucleoprotein complex assembly	1.54	2.79e-07	7.53e-06	0.0007702	0.02184
GO:0042451	purine nucleoside biosynthetic process	1.65	0.0001367	0.002139	0.0007922	0.02203
GO:0046129	purine ribonucleoside biosynthetic process	1.65	0.0001367	0.002139	0.0007922	0.02203
GO:0009152	purine ribonucleotide biosynthetic process	1.72	0.0001185	0.001896	0.0008089	0.02238
GO:0009163	nucleoside biosynthetic process	1.74	7.057e-05	0.00118	0.0008217	0.02252
GO:0009124	nucleoside monophosphate biosynthetic process	1.94	0.0004542	0.006064	0.001455	0.03745
GO:0046496	nicotinamide nucleotide metabolic process	1.94	0.000352	0.004921	0.00276	0.06568
GO:0019362	pyridine nucleotide metabolic process	1.94	0.000352	0.004921	0.00276	0.06568
GO:0009150	purine ribonucleotide metabolic process	1.75	9.643e-05	0.001567	0.002815	0.06685
	BioSyst
142277__BIOCYC__HUMAN_PWY-841	purine nucleotides de novo biosynthesis	2.01	1.909e-06	3.114e-05	1.653e-07	3.087e-06
105850__REACTOME__REACT_1128	Resolution of AP sites via the multiple-nucleotide patch replacement pathway	1.8	3.769e-08	8.426e-07	1.173e-06	1.93e-05
907942__BIOCYC__HUMAN_PWY66-409	superpathway of purine nucleotide salvage	1.94	3.633e-05	0.0004179	5.945e-05	0.0007169
138641__BIOCYC__META_PWY-841	superpathway of purine nucleotides de novo biosynthesis I	2.25	4.176e-06	6.223e-05	0.0001558	0.001721
309__KEGG__ko00240; 82946__KEGG__hsa00240	Pyrimidine metabolism	1.97	0.0008839	0.00675	0.0003981	0.004087
	GO molecular function
GO:1901265	nucleoside phosphate binding	1.77	1.313e-31	5.421e-29	3.826e-12	4.007e-10
GO:0000166	nucleotide binding	1.78	2.717e-31	1.02e-28	5.408e-12	5.445e-10
GO:0035639	purine ribonucleoside triphosphate binding	1.8	6.377e-22	1.756e-19	1.258e-06	8.444e-05
GO:0001883	purine nucleoside binding	1.8	1.722e-21	3.556e-19	1.502e-06	8.955e-05
GO:0032550	purine ribonucleoside binding	1.8	1.315e-21	2.859e-19	1.502e-06	8.955e-05
GO:0017076	purine nucleotide binding	1.8	9.534e-21	1.79e-18	1.505e-06	8.955e-05
GO:0032555	purine ribonucleotide binding	1.8	1.698e-20	3.05e-18	3.013e-06	0.0001678
GO:0030554	adenyl nucleotide binding	1.85	1.146e-21	2.785e-19	3.701e-06	0.0001978
GO:0032559	adenyl ribonucleotide binding	1.85	2.525e-21	4.966e-19	7.492e-06	0.0003632
GO:0070035	purine NTP-dependent helicase activity	1.59	5.141e-06	0.0002794	0.0001263	0.005166
	Sugar metabolism
	GO: Biological processes
GO:1901135	carbohydrate derivative metabolic process	1.83	0.004495	0.0433	0.0006072	0.01789
GO:0046390	ribose phosphate biosynthetic process	1.77	0.0004579	0.006101	0.0007908	0.02203
GO:0042455	ribonucleoside biosynthetic process	1.72	0.0004578	0.006101	0.0008148	0.02249
GO:1901659	glycosyl compound biosynthetic process	1.74	8.295e-05	0.00137	0.0008217	0.02252
GO:0019693	ribose phosphate metabolic process	1.78	0.0001214	0.001924	0.001627	0.0414
GO:0006094	gluconeogenesis	1.76	4.215e-06	9.373e-05	0.00512	0.01154
GO:0046364	monosaccharide biosynthetic process	1.76	3.061e-05	0.0005623	0.008725	0.10815
GO:0016051	carbohydrate biosynthetic process	1.89	0.0004717	0.00626	0.008777	0.10823
GO:0019319	hexose biosynthetic process	1.76	2.022e-05	0.0003827	0.009063	0.10868
GO:0005975	carbohydrate metabolic process	1.78	0.02491	0.1679	0.001155	0.02318
	BioSyst
814926__KEGG__hsa01200; 817567__KEGG__ko01200	Carbon metabolism	1.98	8.128e-08	1.694e-06	1.942e-07	3.574e-06
835393__BIOCYC__HUMAN_PWY66-407	superpathway of conversion of glucose to acetyl CoA and entry into the TCA cycle	2.03	3.029e-06	4.717e-05	0.0001411	0.001586
106204__REACTOME__REACT_1520	Gluconeogenesis	1.79	8.789e-06	0.000123	0.0004846	0.004815
106199__REACTOME__REACT_723	Glucose metabolism	1.72	5.138e-06	7.496e-05	0.0007184	0.00689
383__KEGG__ko00630; 83002__KEGG__hsa00630	Glyoxylate and dicarboxylate metabolism	1.98	0.0009779	0.007306	0.00103	0.009622
730345__REACTOME__REACT_150359; 730346__REACTOME__REACT_150210	Signaling by Type 1 Insulin-like Growth Factor 1 Receptor (IGF1R); IGF1R signaling cascade	1.77	6.909e-07	1.228e-05	0.00454	0.00806011
	GO molecular function
GO:0001882	nucleoside binding	1.8	4.539e-22	1.339e-19	8.063e-07	5.863e-05
GO:0017111	nucleoside-triphosphatase activity	1.67	1.2e-10	1.209e-08	8.823e-07	6.243e-05
GO:0032549	ribonucleoside binding	1.8	8.959e-22	2.312e-19	1.377e-06	8.955e-05
GO:0032553	ribonucleotide binding	1.8	3.01e-20	5.179e-18	4.593e-06	0.0002338
GO:0097367	carbohydrate derivative binding	1.83	1.225e-21	2.812e-19	5.926e-05	0.002586
	Cell signaling and communication
	GO: Biological processes
GO:0072583	clathrin-mediated endocytosis	1.41	0.01458	0.05445	0	0
GO:0072033	renal vesicle formation	2.12	0.007675	0.006556	0	0
GO:0071436	sodium ion export	1.72	0.01759	0.05909	0	0
GO:0070861	regulation of protein exit from endoplasmic reticulum	1.34	0.05584	0.025	0	0
GO:0016482	cytoplasmic transport	1.52	4.311e-11	1.933e-09	6.17e-07	3.625e-05
	BioSyst
645334__REACTOME__REACT_120836	Synthesis of PIPs at the Golgi membrane	1.35	0.05772	0.1983	0	0
1127635__REACTOME__REACT_264623; 1127636__REACTOME__REACT_263883	Hh mutants abrogate ligand secretion; Hh mutants that don't undergo autocatalytic processing are degraded by ERAD	1.54	1.774e-09	5.924e-08	2.058e-08	4.444e-07
477124__REACTOME__REACT_111178	ER-Phagosome pathway	1.52	1.252e-09	4.394e-08	1.694e-06	2.716e-05
1127502__REACTOME__REACT_268265	Assembly of the primary cilium	1.58	0.04383	0.01653	9.04e-06	0.0001276
	GO Cell components
GO:1902494	catalytic complex	1.64	1.211e-21	5.245e-20	6.881e-05	0.0008886
GO:0031988	membrane-bounded vesicle	1.6	2.999e-21	1.266e-19	0.0003276	0.003894
GO:0031982	vesicle	1.8	6.417e-21	2.641e-19	0.0004276	0.004908
GO:0098796	membrane protein complex	1.69	0.0003079	0.00287	0.003054	0.0279
GO:1990234	transferase complex	1.63	2.675e-15	8.635e-14	0.003275	0.02971
	GO molecular function
GO:0031821	G-protein coupled serotonin receptor binding	1.65	0.002252	0.05314	0	0
GO:0015556	C4-dicarboxylate transmembrane transporter activity	1.78	0.02241	0.02874	0	0
GO:0003824	catalytic activity	1.78	9.857e-19	1.628e-16	2.629e-12	2.868e-10
GO:0036094	small molecule binding	1.79	1.869e-27	6.433e-25	1.312e-09	1.272e-07
GO:0016817	hydrolase activity, acting on acid anhydrides	1.68	2.445e-11	2.589e-09	1.035e-07	8.741e-06
GO:0016853	isomerase activity	1.86	1.885e-05	0.0009051	7.137e-07	5.495e-05
GO:0048037	cofactor binding	1.95	5.111e-09	4.308e-07	3.274e-06	0.0001786
GO:0042623	ATPase activity, coupled	1.68	3.606e-11	3.723e-09	4.644e-06	0.0002338
GO:0016887	ATPase activity	1.7	1.969e-09	1.73e-07	6.985e-06	0.0003451
GO:0016787	hydrolase activity	1.72	0.0001927	0.007368	0.00126	0.044
GO:0043168	anion binding	1.85	2.073e-16	3.058e-14	0.001474	0.05076
GO:0000287	magnesium ion binding	1.93	1.305e-05	0.0006492	0.003494	0.1016
GO:0016757	transferase activity, transferring glycosyl groups	1.6	0.0774	0.02541	0.004671	0.1329
	Single organism
	GO: Biological processes
GO:0044711	single-organism biosynthetic process	1.88	2.293e-09	8.097e-08	1.394e-14	1.528e-12
GO:1902582	single-organism intracellular transport	1.57	9.221e-09	3.029e-07	2.762e-06	0.0001418
GO:1902580	single-organism cellular localization	1.63	5.193e-06	0.000114	0.003068	0.01227
GO:0044802	single-organism membrane organization	1.61	0.002438	0.02584	0.005854	0.01311
GO:0044723	single-organism carbohydrate metabolic process	1.66	0.003005	0.01917	0.007239	0.0154
	GO Cell components
GO:0043073	germ cell nucleus	2.05	0.000133	0.001352	0.006544	0.05744
	DNA repair and Checkpoints
	GO: Biological processes
GO:0006281	DNA repair	1.69	7.73e-27	1.597e-24	1.92e-09	1.541e-07
GO:0006974	cellular response to DNA damage stimulus	1.68	1.238e-32	3.836e-30	8.567e-07	4.933e-05
GO:0006302	double-strand break repair	1.81	2.801e-12	1.474e-10	1.266e-05	0.0005662
GO:0006977	DNA damage response, signal transduction by p53 class mediator resulting in cell cycle arrest	1.52	1.298e-11	6.339e-10	1.511e-05	0.0006651
GO:1902403	signal transduction involved in mitotic DNA integrity checkpoint	1.52	4.47e-12	2.299e-10	1.683e-05	0.0007268
GO:1902402	signal transduction involved in mitotic DNA damage checkpoint	1.52	4.47e-12	2.299e-10	1.683e-05	0.0007268
GO:1902400	intracellular signal transduction involved in G1 DNA damage checkpoint	1.52	2.032e-11	9.616e-10	3.316e-05	0.001308
GO:0072422	signal transduction involved in DNA damage checkpoint	1.52	1.093e-11	5.379e-10	3.567e-05	0.001383
GO:0006283	transcription-coupled nucleotide-excision repair	1.68	6.769e-10	2.556e-08	4.105e-05	0.001576
GO:0006301	postreplication repair	1.76	2.113e-09	7.521e-08	4.799e-05	0.001788
GO:0042769	DNA damage response, detection of DNA damage	1.78	1.195e-08	3.85e-07	9.568e-05	0.003398
GO:0044773	mitotic DNA damage checkpoint	1.55	3.266e-13	1.927e-11	0.0001227	0.004187
GO:0006312	mitotic recombination	1.93	6.115e-08	1.828e-06	0.0002113	0.006941
GO:0000724	double-strand break repair via homologous recombination	1.78	9.818e-08	2.853e-06	0.0002371	0.007684
GO:0006297	nucleotide-excision repair, DNA gap filling	1.84	2.311e-07	6.34e-06	0.0005597	0.01669
GO:0030330	DNA damage response, signal transduction by p53 class mediator	1.54	1.654e-13	9.931e-12	0.0005637	0.01669
GO:0006284	base-excision repair	1.64	4.185e-10	1.625e-08	0.002565	0.06249
GO:0006289	nucleotide-excision repair	1.65	9.979e-09	3.246e-07	0.004764	0.1097
GO:0006298	mismatch repair	1.85	9.939e-08	2.882e-06	0.004991	0.1138
GO:0042770	signal transduction in response to DNA damage	1.54	5.315e-12	2.693e-10	0.007122	0.152
GO:0006515	misfolded or incompletely synthesized protein catabolic process	1.57	0.0002426	0.003514	0.01502	0.12867
GO:0006303	double-strand break repair via nonhomologous end joining	1.92	0.0002072	0.00307	0.01685	0.02315
GO:0000718	nucleotide-excision repair, DNA damage removal	1.49	8.655e-06	0.0001785	0.01797	0.023259
GO:0044349	DNA excision	1.49	8.655e-06	0.0001785	0.01797	0.023259
	BioSyst
105851__REACTOME__REACT_2192	POLB-Dependent Long Patch Base Excision Repair	1.87	0.0005903	0.004799	0	0
413452__KEGG__hsa_M00385; 890608__KEGG__M00385	Cul4-DDB1-DDB2 complex	1.62	3.523e-05	0.0004069	0	0
413453__KEGG__hsa_M00386; 890609__KEGG__M00386	Cul4-DDB1-CSA complex	1.73	0.001231	0.00886	0	0
105867__REACTOME__REACT_1884; 105868__REACTOME__REACT_486	MRN complex relocalizes to nuclear foci; Assembly of the RAD50-MRE11-NBS1 complex at DNA double-strand breaks	1.6	0.0002743	0.002421	0	0
413426__KEGG__hsa_M00291; 890552__KEGG__M00291	MRN complex	1.3	0.002134	0.01425	0	0
105837__REACTOME__REACT_216	DNA Repair	1.68	1.167e-21	2.488e-19	3.781e-10	1.021e-08
105747__REACTOME__REACT_1208; 105748__REACTOME__REACT_2160; 105749__REACTOME__REACT_1614	p53-Independent G1/S DNA damage checkpoint; p53-Independent DNA Damage Response; Ubiquitin Mediated Degradation of Phosphorylated Cdc25A	1.57	7.326e-12	4.062e-10	5.523e-10	1.414e-08
105740__REACTOME__REACT_2254	G1/S DNA Damage Checkpoints	1.63	1.967e-12	1.298e-10	2.297e-08	4.919e-07
105754__REACTOME__REACT_6769	Activation of ATR in response to replication stress	1.94	2.803e-12	1.785e-10	1.175e-07	2.211e-06
105741__REACTOME__REACT_85; 105743__REACTOME__REACT_1625	p53-Dependent G1/S DNA damage checkpoint; p53-Dependent G1 DNA Damage Response	1.61	1.234e-10	5.344e-09	2.544e-07	4.613e-06
413428__KEGG__hsa_M00295; 890555__KEGG__M00295	BRCA1-associated genome surveillance complex (BASC)	1.58	3.019e-11	1.468e-09	1.173e-06	1.93e-05
105862__REACTOME__REACT_1874; 105863__REACTOME__REACT_1587	Homologous Recombination Repair; Homologous recombination repair of replication-independent double-strand breaks	1.8	3.653e-09	1.066e-07	3.122e-06	4.787e-05
105883__REACTOME__REACT_1826	Nucleotide Excision Repair	1.65	2.233e-10	8.842e-09	3.593e-06	5.442e-05
452__KEGG__ko03420; 83044__KEGG__hsa03420	Nucleotide excision repair	1.63	1.552e-09	5.31e-08	4.05e-06	6.06e-05
1183612__REACTOME__REACT_355510	PCNA-Dependent Long Patch Base Excision Repair	1.84	4.176e-07	7.822e-06	8.305e-06	0.0001187
105888__REACTOME__REACT_1998; 105893__REACTOME__REACT_74	Gap-filling DNA repair synthesis and ligation in GG-NER; Gap-filling DNA repair synthesis and ligation in TC-NER	1.84	9.143e-07	1.555e-05	2.208e-05	0.0002933
453__KEGG__ko03430; 83045__KEGG__hsa03430	Mismatch repair	1.71	2.896e-09	9.123e-08	2.519e-05	0.0003293
1183613__REACTOME__REACT_355480	Recognition of DNA damage by PCNA-containing replication complex	1.84	1.568e-07	3.126e-06	2.519e-05	0.0003293
105890__REACTOME__REACT_1628	Transcription-coupled NER (TC-NER)	1.68	3e-08	6.761e-07	2.571e-05	0.0003327
1127689__REACTOME__REACT_264501	Mismatch repair (MMR) directed by MSH2:MSH6 (MutSalpha)	1.84	1.974e-06	3.182e-05	5.868e-05	0.000711
105852__REACTOME__REACT_2174	DNA Damage Bypass	1.77	3e-08	6.761e-07	6.635e-05	0.0007962
105838__REACTOME__REACT_1104; 105846__REACTOME__REACT_1893	Base Excision Repair; Resolution of Abasic Sites (AP sites)	1.71	2.423e-08	5.789e-07	8.797e-05	0.001031
105861__REACTOME__REACT_2054	Double-Strand Break Repair	1.87	7.336e-09	1.994e-07	9.816e-05	0.001145
198875__WikiPathways__WP531	Mismatch repair	1.73	5.928e-07	1.081e-05	0.0004137	0.004212
1127688__REACTOME__REACT_264442	Mismatch Repair	1.84	4.656e-06	6.829e-05	0.0004247	0.004288
1127690__REACTOME__REACT_264347	Mismatch repair (MMR) directed by MSH2:MSH3 (MutSbeta)	1.85	2.292e-05	0.0002862	0.00103	0.009622
105866__REACTOME__REACT_97	Recruitment of repair and signaling proteins to double-strand breaks	1.7	4.119e-06	6.172e-05	0.001098	0.01017
105884__REACTOME__REACT_2253	Global Genomic NER (GG-NER)	1.67	3.162e-10	1.234e-08	1.923e-05	0.0002597
	GO molecular function
GO:0003684	damaged DNA binding	1.67	2.909e-13	3.754e-11	0.0007792	0.02794
	Transcription
	GO: Biological processes
GO:1902893	regulation of pri-miRNA transcription from RNA polymerase II promoter	1.61	0.000891	0.0108	0	0
GO:1902895	positive regulation of pri-miRNA transcription from RNA polymerase II promoter	1.61	0.000891	0.0108	0	0
GO:0016071	mRNA metabolic process	1.41	3.853e-16	3.108e-14	1.887e-09	1.526e-07
GO:0000377	RNA splicing, via transesterification reactions with bulged adenosine as nucleophile	1.42	3.447e-11	1.577e-09	2.034e-06	0.0001084
GO:0000398	mRNA splicing, via spliceosome	1.42	3.447e-11	1.577e-09	2.034e-06	0.0001084
GO:0006397	mRNA processing	1.44	5.633e-10	2.163e-08	6.269e-06	0.0003015
GO:0050658	RNA transport	1.46	7.311e-06	0.000156	1.018e-05	0.000468
GO:0006353	DNA-templated transcription, termination	1.51	5.192e-06	0.000114	1.956e-05	0.0008322
GO:0006369	termination of RNA polymerase II transcription	1.41	0.0002616	0.003765	0.0002373	0.007684
	BioSyst
105951__REACTOME__REACT_1735; 105952__REACTOME__REACT_467	mRNA Splicing; mRNA Splicing - Major Pathway	1.38	5.051e-09	1.458e-07	3.544e-07	6.333e-06
106550__REACTOME__REACT_1309	RNA Polymerase I Transcription	1.65	9.355e-06	0.0001284	5.034e-07	8.868e-06
160950__REACTOME__REACT_125	Processing of Capped Intron-Containing Pre-mRNA	1.41	2.448e-08	5.801e-07	6.462e-07	1.13e-05
105953__REACTOME__REACT_1753	mRNA Splicing - Minor Pathway	1.49	9.627e-08	1.977e-06	7.595e-07	1.319e-05
106551__REACTOME__REACT_1974	RNA Polymerase I Promoter Clearance	1.63	5.117e-05	0.0005629	2.226e-06	3.5e-05
106555__REACTOME__REACT_2204	RNA Polymerase I Chain Elongation	1.69	0.01921	0.08658	1.909e-05	0.0002597
106228__REACTOME__REACT_11052; 106229__REACTOME__REACT_11066	Metabolism of non-coding RNA; snRNP Assembly	1.62	3.167e-06	4.876e-05	8.797e-05	0.001031
366240__REACTOME__REACT_75886; 366241__REACTOME__REACT_75822	Nonsense-Mediated Decay (NMD); Nonsense Mediated Decay (NMD) enhanced by the Exon Junction Complex (EJC)	1.25	0.0002531	0.002308	0.0001097	0.001268
198843__WikiPathways__WP411	mRNA processing	1.4	3.023e-05	0.0003596	0.0001397	0.001586
106559__REACTOME__REACT_894; 106560__REACTOME__REACT_387	RNA Polymerase II Transcription Termination; Cleavage of Growing Transcript in the Termination Region	1.43	0.005445	0.03138	0.0001736	0.0019
1127671__REACTOME__REACT_264098	Epigenetic regulation of gene expression	1.66	0.0006878	0.005416	0.0002347	0.002491
106557__REACTOME__REACT_1366	RNA Polymerase II Transcription	1.47	2.759e-05	0.0003354	0.0002347	0.002491
106553__REACTOME__REACT_953	RNA Polymerase I Transcription Initiation	1.57	9.445e-07	1.597e-05	0.0002676	0.002816
106552__REACTOME__REACT_2232	RNA Polymerase I Promoter Opening	1.7	0.02205	0.05486	0.00103	0.009622
	GO Cell components
GO:0005847	mRNA cleavage and polyadenylation specificity factor complex	1.41	0.00409	0.1886	0	0
GO:0005689	U12-type spliceosomal complex	1.47	0.0004399	0.004	0.0003174	0.003806
GO:0005681	spliceosomal complex	1.33	2.739e-05	0.0003495	0.01099	0.09058
	GO molecular function
GO:0003729	mRNA binding	1.53	1.075e-06	6.829e-05	0.001733	0.05894
GO:0001054	RNA polymerase I activity	1.94	0.009856	0.05969	0	0
GO:0003723	RNA binding	1.58	6.073e-49	4.181e-46	2.107e-34	2.507e-32
	Extracellular matrix and Cytoskeleton
	GO: Biological processes
GO:0007020	microtubule nucleation	1.53	0.0221	0.06781	0	0
GO:0007017	microtubule-based process	1.73	2.431e-06	5.675e-05	1.377e-05	0.0006084
GO:0031023	microtubule organizing center organization	1.89	0.0008222	0.01012	0.002754	0.06568
	GO Cell components
GO:0015630	microtubule cytoskeleton	1.75	9.997e-10	2.385e-08	7.006e-08	1.344e-06
GO:0005815	microtubule organizing center	1.77	1.261e-05	0.0001794	4.896e-06	7.472e-05
GO:0044430	cytoskeletal part	1.79	1.585e-08	3.346e-07	8.999e-06	0.0001314
GO:0005874	microtubule	1.77	3.531e-05	0.0004242	0.0001189	0.001466
GO:0005856	cytoskeleton	1.75	3.577e-08	7.359e-07	0.0005517	0.006175
GO:0005876	spindle microtubule	2.09	7.444e-05	0.0007805	0.001095	0.01158
GO:0005916	fascia adherens	2.16	0.00174	0.01397	0.006532	0.05744
	Sress response
	GO: Biological processes
GO:0016558	protein import into peroxisome matrix	1.44	0.03605	0.08999	0	0
GO:1902600	hydrogen ion transmembrane transport	1.67	0.04119	0.02478	0.001159	0.03045
GO:0033554	cellular response to stress	1.72	1.546e-35	6.022e-33	0.002334	0.05773
GO:0034976	response to endoplasmic reticulum stress	1.62	8.399e-06	0.0001748	0.002353	0.04134
GO:0006818	hydrogen transport	1.74	0.1192	0.04724	0.004674	0.107288
GO:0032104	regulation of response to extracellular stimulus	1.71	6.233e-05	0.001059	0.001105	0.107471
GO:0072331	signal transduction by p53 class mediator	1.55	1.344e-12	7.388e-11	0.00108	0.02171
GO:0061077	chaperone-mediated protein folding	1.77	0.001059	0.01253	0.004755	0.1097
	Oxidative stress response
	GO Cell components
GO:0031231	intrinsic component of peroxisomal membrane	2.08	0.1267	0.04146	0	0
GO:0005779	integral component of peroxisomal membrane	2.08	0.1267	0.04146	0	0
GO:1990204	oxidoreductase complex	1.98	0.001386	0.01129	0.007884	0.06745
	GO molecular function
GO:0051082	unfolded protein binding	1.61	7.115e-12	8.396e-10	7.246e-08	6.775e-06
GO:0016616	oxidoreductase activity, acting on the CH-OH group of donors, NAD or NADP as acceptor	2.06	0.00151	0.03998	3.415e-05	0.001625
GO:0016614	oxidoreductase activity, acting on CH-OH group of donors	2.06	0.006291	0.01135	8.628e-05	0.003643
GO:0016655	oxidoreductase activity, acting on NAD(P)H, quinone or similar compound as acceptor	1.63	0.002691	0.006173	0.0005642	0.02051
GO:0016651	oxidoreductase activity, acting on NAD(P)H	1.82	0.0005768	0.001847	0.00485	0.1365
GO:0015078	hydrogen ion transmembrane transporter activity	1.68	0.0491	0.04648	0.005031	0.1401
GO:0016627	oxidoreductase activity, acting on the CH-CH group of donors	2.04	0.1166	0.06765	0.006815	0.10749
	Cell cycle, growth, proliferation
	GO: Biological processes
GO:0045841	negative regulation of mitotic metaphase/anaphase transition	1.92	7.745e-06	0.0001629	0.0009909	0.02664
GO:0033048	negative regulation of mitotic sister chromatid segregation	1.92	7.745e-06	0.0001629	0.0009909	0.02664
GO:0006271	DNA strand elongation involved in DNA replication	2.02	6.523e-15	4.513e-13	0	0
GO:0000278	mitotic cell cycle	1.81	4.622e-54	4.5e-51	1.268e-21	1.506e-19
GO:0006260	DNA replication	1.94	2.014e-27	4.224e-25	1.167e-12	1.243e-10
GO:0000082	G1/S transition of mitotic cell cycle	1.85	9.019e-34	2.998e-31	1.641e-10	1.485e-08
GO:0044843	cell cycle G1/S phase transition	1.85	9.019e-34	2.998e-31	1.641e-10	1.485e-08
GO:0051276	chromosome organization	1.76	3.233e-33	1.025e-30	4.271e-07	2.549e-05
GO:0045930	negative regulation of mitotic cell cycle	1.75	1.113e-21	1.649e-19	9.266e-07	5.256e-05
GO:1902806	regulation of cell cycle G1/S phase transition	1.65	3.678e-15	2.598e-13	1.115e-05	0.0005083
GO:0010564	regulation of cell cycle process	1.84	3.688e-29	8.241e-27	1.267e-05	0.0005662
GO:0051782	negative regulation of cell division	2.1	1.993e-09	7.129e-08	1.324e-05	0.0005872
GO:0072413	signal transduction involved in mitotic cell cycle checkpoint	1.52	4.47e-12	2.299e-10	1.683e-05	0.0007268
GO:0007051	spindle organization	1.82	6.933e-09	2.299e-07	1.683e-05	0.0007268
GO:0006310	DNA recombination	1.77	3.606e-15	2.56e-13	1.709e-05	0.0007296
106427__REACTOME__REACT_976	PI3K Cascade	1.78	0.0001257	0.001249	0.00413	0.003923
	BioSyst
105777__REACTOME__REACT_1095	Activation of the pre-replicative complex	2.04	7.507e-09	2.02e-07	0	0
105765__REACTOME__REACT_152	Cell Cycle, Mitotic	1.8	5.892e-32	3.266e-29	1.603e-27	6.529e-26
105769__REACTOME__REACT_1783	G1/S Transition	1.86	3.336e-27	1.156e-24	8.116e-17	3.102e-15
105784__REACTOME__REACT_2014	Synthesis of DNA	1.75	2.404e-21	4.76e-19	3.65e-16	1.374e-14
105897__REACTOME__REACT_383	DNA Replication	1.75	2.758e-21	5.096e-19	1.638e-15	6.073e-14
105739__REACTOME__REACT_1538	Cell Cycle Checkpoints	1.81	3.383e-25	1.042e-22	4.705e-15	1.719e-13
160941__REACTOME__REACT_21267	Mitotic G1-G1/S phases	1.85	2.729e-27	1.081e-24	4.179e-13	1.462e-11
105824__REACTOME__REACT_1949	CDT1 association with the CDC6:ORC:origin complex	1.58	4.527e-12	2.728e-10	4.605e-13	1.589e-11
105901__REACTOME__REACT_207	Removal of licensing factors from origins	1.7	2.276e-16	2.743e-14	1.16e-12	3.947e-11
105821__REACTOME__REACT_2243	Assembly of the pre-replicative complex	1.69	5.133e-15	4.59e-13	2.683e-12	8.886e-11
730318__REACTOME__REACT_150471	Separation of Sister Chromatids	1.68	3.274e-14	2.75e-12	8.687e-12	2.839e-10
105899__REACTOME__REACT_829	Regulation of DNA replication	1.7	1.399e-15	1.429e-13	1.228e-10	3.588e-09
105783__REACTOME__REACT_9029	Cyclin A:Cdk2-associated events at S phase entry	4.18	4.591e-06	0.000258	0.0007861	0.0613
105770__REACTOME__REACT_1574	Cyclin E associated events during G1/S transition	1.67	1.443e-15	1.429e-13	3.738e-10	1.02e-08
198771__WikiPathways__WP466	DNA Replication	1.9	5.966e-12	3.375e-10	1.023e-09	2.592e-08
106543__REACTOME__REACT_7961	Telomere C-strand (Lagging Strand) Synthesis	1.85	8.268e-07	1.441e-05	2.846e-05	0.0003644
105793__REACTOME__REACT_312	Lagging Strand Synthesis	1.82	1.899e-06	3.114e-05	7.051e-05	0.000834
198890__WikiPathways__WP186	Homologous recombination	1.64	1.035e-05	0.0001407	0.0001558	0.001721
169351__Pathway Interaction Database__myc_activpathway	Validated targets of C-MYC transcriptional activation	1.73	1.354e-22	3.412e-20	1.634e-05	0.0001796
105778__REACTOME__REACT_471	E2F mediated regulation of DNA replication	2.12	3.325e-09	1.013e-07	0.0002278	0.002439
138007__Pathway Interaction Database__plk1_pathway	PLK1 signaling events	2.25	1.579e-07	3.126e-06	0.001179	0.01089
137934__Pathway Interaction Database__e2f_pathway	E2F transcription factor network	1.85	4.103e-15	3.791e-13	0.001302	0.01189
105776__REACTOME__REACT_683	G1/S-Specific Transcription	2.28	6.584e-08	1.426e-06	0.002775	0.02419
106430__REACTOME__REACT_6838	mTOR signalling	1.49	0.0001242	0.001239	0.01226	0.08651
905994__REACTOME__REACT_169185	DNA Damage/Telomere Stress Induced Senescence	1.87	0.000614	0.00643	0.0014	0.089
	GO Cell components
GO:0000781	chromosome, telomeric region	1.61	2.955e-05	0.0003741	0.008265	0.06938
GO:0042555	MCM complex	2.24	5.627e-07	9.853e-06	0	0
GO:0044428	nuclear part	1.69	2.196e-79	1.721e-77	4.13e-13	9.244e-12
GO:0000793	condensed chromosome	1.96	7.403e-14	2.257e-12	1.051e-09	2.139e-08
GO:0000779	condensed chromosome, centromeric region	2.04	4.622e-07	8.36e-06	1.797e-06	2.979e-05
GO:0005819	spindle	1.86	1.41e-09	3.315e-08	6.358e-06	9.566e-05
GO:0044815	DNA packaging complex	1.76	0.002808	0.0012018	6.482e-06	9.566e-05
	GO molecular function
GO:0008094	DNA-dependent ATPase activity	1.71	2.769e-15	3.944e-13	1.503e-06	8.955e-05
GO:0003697	single-stranded DNA binding	1.61	4.43e-14	6.099e-12	4.232e-05	0.001979
GO:0004003	ATP-dependent DNA helicase activity	1.67	5.172e-08	3.748e-06	6.815e-05	0.002925
GO:0000400	four-way junction DNA binding	1.55	2.477e-07	1.65e-05	0.002016	0.06682
	Meiosis
	GO: Biological processes
GO:0007143	female meiotic division	1.81	3.673e-05	0.0006632	0.0089	0.1843
GO:0000212	meiotic spindle organization	1.84	0.0007433	0.009279	0.006696	0.1446
GO:0090179	planar cell polarity pathway involved in neural tube closure	2.09	2.517e-06	5.851e-05	0	0
GO:0007135	meiosis II	1.33	0.01426	0.1064	0	0
GO:0090306	spindle assembly involved in meiosis	2.11	0.003307	0.03335	0	0
GO:0051177	meiotic sister chromatid cohesion	1.33	0.007675	0.06556	0	0
GO:0045144	meiotic sister chromatid segregation	1.33	0.007675	0.06556	0	0
GO:0051754	meiotic sister chromatid cohesion, centromeric	1.35	0	0	0	0
GO:1903046	meiotic cell cycle process	1.75	1.953e-10	7.851e-09	4.159e-07	2.496e-05
GO:0007127	meiosis I	1.85	7.605e-07	1.92e-05	0.0001082	0.00376
GO:0070192	chromosome organization involved in meiosis	1.77	0.0005474	0.0071	0.0002373	0.007684
GO:0007131	reciprocal meiotic recombination	1.82	2.729e-06	6.304e-05	0.001159	0.03045
GO:0045132	meiotic chromosome segregation	1.91	0.000292	0.004151	0.001159	0.03045
205242__REACTOME__REACT_27271	Meiotic recombination	1.7	0.0009819	0.007317	1.542e-06	2.487e-05
	BioSyst
477133__REACTOME__REACT_111183	Meiosis	1.69	0.0037	0.02239	0.0003981	0.004087
126872__KEGG__ko04114; 126909__KEGG__hsa04114	Oocyte meiosis	1.82	1.033e-10	4.62e-09	2.717e-05	0.0003497
	GO Cell components
GO:0043073	germ cell nucleus	2.05	0.000133	0.001352	0.006544	0.05744
	Pluripotency and development
	GO: Biological processes
GO:0030111	regulation of Wnt signaling pathway	1.76	4.512e-18	4.694e-16	0.0006343	0.01859
GO:0090090	negative regulation of canonical Wnt signaling pathway	1.83	2.405e-15	1.725e-13	0.001497	0.03835
GO:0060065	uterus development	3.56	3.088e-08	8.301e-07	0.001304	0.03387
GO:0060828	regulation of canonical Wnt signaling pathway	1.84	1.842e-16	1.513e-14	0.002088	0.05197
GO:0030178	negative regulation of Wnt signaling pathway	1.79	6.133e-15	4.287e-13	0.002976	0.07052
GO:0060071	Wnt signaling pathway, planar cell polarity pathway	2.09	0.0003163	0.004478	0.006776	0.01452
GO:0090244	Wnt signaling pathway involved in somitogenesis	1.44	5.07e-06	0.0001118	0.01179	0.0233
GO:0036445	neuronal stem cell division	2.47	0.002311	0.02489	0.006814	0.01641
GO:0048103	somatic stem cell division	2.61	0.001899	0.007099	0.008607	0.023456
GO:0010718	positive regulation of epithelial to mesenchymal transition	2.18	0.000613	0.00653	0.008561	0.022584
GO:0060638	mesenchymal-epithelial cell signaling	3.02	1.1e-07	2.9e-06	0.000214	0.0453
GO:0030177	positive regulation of Wnt signaling pathway	1.75	7.303e-24	1.31e-21	3.88e-10	3.376e-08
GO:0090263	positive regulation of canonical Wnt signaling pathway	1.67	1.87e-20	2.475e-18	1.446e-08	1.084e-06
GO:0021762	substantia nigra development	1.87	0.000114	0.00183	0.00455	0.021
GO:0061430	bone trabecula morphogenesis	2.08	0.000238	0.00345	0.00118	0.0233
	BioSyst
1127531__REACTOME__REACT_264533	WNT5A-dependent internalization of FZD2, FZD5 and ROR2	3.33	0.00939	0.04877	2.5827e-10	1.87e-08
1127523__REACTOME__REACT_263873	degradation of AXIN	1.49	1.673e-10	6.921e-09	1.38e-09	3.427e-08
1127516__REACTOME__REACT_264596	TCF dependent signaling in response to WNT	1.59	3.573e-16	4.127e-14	3.61e-08	7.535e-07
1127536__REACTOME__REACT_264605	Hedgehog ligand biogenesis	1.55	3.307e-09	1.013e-07	7.213e-08	1.445e-06
1127528__REACTOME__REACT_264199	PCP/CE pathway	1.74	5.302e-09	1.515e-07	5.824e-06	8.46e-05
106511__REACTOME__REACT_11063	Degradation of beta-catenin by the destruction complex	1.48	3.194e-13	2.33e-11	7.32e-06	0.0001057
106510__REACTOME__REACT_11045	Signaling by Wnt	1.6	2.834e-12	1.785e-10	1.718e-05	0.0002357
1127542__REACTOME__REACT_268718	Hedgehog 'on' state	1.63	7.433e-07	1.306e-05	0.0001301	0.001489
1127519__REACTOME__REACT_264242	formation of the beta-catenin:TCF transactivating complex	1.55	5.222e-05	0.0005672	0.0001914	0.002076
1127535__REACTOME__REACT_264508	Signaling by Hedgehog	1.63	1.062e-06	1.784e-05	0.0002139	0.0023
1127527__REACTOME__REACT_264224	beta-catenin independent WNT signaling	1.7	8.636e-07	1.488e-05	0.0003375	0.003508
137935__Pathway Interaction Database__foxm1pathway	FOXM1 transcription factor network	2.19	1.379e-11	7.078e-10	0.00079	0.001172
771596__REACTOME__REACT_160099; 771597__REACTOME__REACT_160305	FBXW7 Mutants and NOTCH1 in Cancer; Loss of Function of FBXW7 in Cancer and NOTCH1 Signaling	1.54	0.00743	0.07975	0.002806	0.02489
106346__REACTOME__REACT_9400	FGFR1b ligand binding and activation	2.69	0.01156	0.086	0.002806	0.02489
198774__WikiPathways__WP366	TGF-beta Receptor Signaling Pathway	1.7	1.743e-08	4.275e-07	0.005942	0.024869
1084759__KEGG__hsa_M00683; 1108222__KEGG__M00683	Hippo signaling	2.36	0.001033	0.01747	0.000808	0.089654
	Immunity
	BioSyst
366162__REACTOME__REACT_75842	Antigen processing: Ubiquitination & Proteasome degradation	1.59	2.606e-08	6.02e-07	1.627e-09	3.924e-08
366161__REACTOME__REACT_75820	Class I MHC mediated antigen processing & presentation	1.57	1.475e-08	3.685e-07	1.126e-07	2.186e-06
1183552__REACTOME__REACT_188330	Dectin-1 mediated noncanonical NF-kB signaling	1.51	1.995e-09	6.583e-08	4.625e-06	6.798e-05
576251__REACTOME__REACT_118656	Activation of NF-kappaB in B cells	1.5	1.164e-07	2.338e-06	0.0007369	0.00704
	BioSyst
105744__REACTOME__REACT_309	Stabilization of p53	1.53	2.486e-09	8.013e-08	2.216e-07	4.047e-06
	PLOIDY-Inhibited Myc interacting gene modules in in 4n/2n mouse decidua cells
PATHWAY	Pway_comment	avgfold_geomean	P_hypergeo_for orthol	q_value for orthol	p_for_Myc	q_for_MYC
	GTPase signaling
	GO Biological processes
GO:0035023	regulation of Rho protein signal transduction	0.43	2.211e-05	0.00029	0.00179	0.03395
GO:0007266	Rho protein signal transduction	0.45	2.047e-05	0.0002703	0.0004058	0.009326
GO:0034260	negative regulation of GTPase activity	0.56	0.0001824	0.00201	0.0004191	0.009595
GO:0051056	regulation of small GTPase mediated signal transduction	0.44	2.056e-08	4.104e-07	1.149e-05	0.0004267
GO:0043087	regulation of GTPase activity	0.41	2.051e-07	3.565e-06	3.733e-08	2.263e-06
GO:0043547	positive regulation of GTPase activity	0.4	2.655e-06	4.048e-05	1.004e-07	5.782e-06
	Bio Systems
1183596__REACTOME__REACT_355141	RHO GTPases Activate NADPH Oxidases	0.28	4.574e-06	4.465e-05	0	0
106041__REACTOME__REACT_18407	G alpha (12/13) signalling events	0.43	0.0004705	0.003012	0.0002589	0.004231
1183586__REACTOME__REACT_355347	RHO GTPases activate PAKs	0.62	2.837e-06	2.923e-05	0.001164	0.0152
	GO Molecular function
GO:0005088	Ras guanyl-nucleotide exchange factor activity	0.38	0.0002257	0.006707	5.587e-05	0.004571
GO:0017048	Rho GTPase binding	0.44	2.88e-07	1.749e-05	0.0003772	0.02351
GO:0005096	GTPase activator activity	0.45	0.01509	0.02171	0.001356	0.06697
GO:0048365	Rac GTPase binding	0.41	1.209e-06	5.739e-05	0.001691	0.08048
GO:0017112	Rab guanyl-nucleotide exchange factor activity	0.42	0.00842	0.06574	0.002516	0.09848
	Apoptosis
	GO Biological processes
GO:0012501	programmed cell death	0.41	8.805e-34	8.055e-32	6.786e-05	0.00202
GO:0010941	regulation of cell death	0.4	3.128e-46	6.004e-44	6.989e-05	0.002069
GO:0006915	apoptotic process	0.41	1.554e-33	1.403e-31	7.548e-05	0.002212
GO:0043123	positive regulation of I-kappaB kinase/NF-kappaB signaling	0.33	1.36e-11	3.621e-10	4.135e-05	0.001295
GO:0008219	cell death	0.41	1.443e-33	1.311e-31	0.0001267	0.003448
GO:0016265	death	0.41	2.651e-33	2.361e-31	0.0001551	0.00414
GO:0010942	positive regulation of cell death	0.38	8.712e-27	5.473e-25	0.0002911	0.007017
GO:1902041	regulation of extrinsic apoptotic signaling pathway via death domain receptors	0.33	2.692e-10	6.393e-09	0.000395	0.009134
GO:0043068	positive regulation of programmed cell death	0.38	6.508e-25	3.727e-23	0.0005519	0.01215
GO:2000106	regulation of leukocyte apoptotic process	0.37	9.795e-08	1.804e-06	0.00179	0.03395
GO:0043067	regulation of programmed cell death	0.41	2.111e-46	4.111e-44	2.904e-05	0.0009597
	Bio Systems
137939__Pathway Interaction Database__p53downstreampathway	Direct p53 effectors	0.45	1.854e-13	6.426e-12	0.001304	0.01628
106462__REACTOME__REACT_12065	p38MAPK events	0.48	1.291e-06	1.443e-05	0.001596	0.01944
198893__WikiPathways__WP400	p38 MAPK Signaling Pathway	0.56	3.889e-08	5.472e-07	0.00166	0.01992
470__KEGG__ko04210; 83060__KEGG__hsa04210	Apoptosis	0.34	2.233e-09	3.894e-08	0.001834	0.02139
198822__WikiPathways__WP1772	Apoptosis Modulation and Signaling	0.44	7.666e-12	2.024e-10	0.0006927	0.009833
198894__WikiPathways__WP314	FAS pathway and Stress induction of HSP regulation	0.35	3.074e-09	5.165e-08	0.0007784	0.01099
137974__Pathway Interaction Database__caspase_pathway	Caspase cascade in apoptosis	0.48	5.756e-09	9.117e-08	0.0002328	0.003908
198877__WikiPathways__WP384	Apoptosis Modulation by HSP70	0.5	5.395e-09	8.595e-08	1.732e-05	0.0004177
198797__WikiPathways__WP254	Apoptosis	0.4	4.497e-18	3.9e-16	1.448e-06	5.47e-05
137964__Pathway Interaction Database__p38alphabetapathway	Regulation of p38-alpha and p38-beta	0.35	1.079e-11	2.77e-10	2.715e-06	8.992e-05
	Signaling
	GO Biological processes
GO:0030003	cellular cation homeostasis	0.33	9.448e-09	1.948e-07	0.0003136	0.00751
GO:0051179	localization	0.4	1.825e-09	4.012e-08	0.0002253	0.005675
GO:0050848	regulation of calcium-mediated signaling	0.3	3.548e-05	0.0004482	0.0002254	0.005675
GO:0032844	regulation of homeostatic process	0.39	2.673e-16	1.029e-14	0.000131	0.003548
GO:0016192	vesicle-mediated transport	0.43	4.487e-08	8.663e-07	7.863e-05	0.002287
GO:0051336	regulation of hydrolase activity	0.41	6.834e-18	2.967e-16	1.244e-05	0.0004573
GO:0038083	peptidyl-tyrosine autophosphorylation	0.32	1.429e-13	4.51e-12	3.531e-06	0.0001438
GO:0006897	endocytosis	0.4	9.134e-14	2.923e-12	1.316e-06	5.931e-05
GO:0007264	small GTPase mediated signal transduction	0.46	1.728e-13	5.416e-12	1.375e-06	6.149e-05
GO:0007165	signal transduction	0.41	5.142e-80	5.391e-77	4.363e-28	1.842e-25
GO:0023052	signaling	0.42	2.709e-72	1.944e-69	1.226e-25	4.234e-23
GO:0007154	cell communication	0.42	4.76e-71	3.244e-68	6.214e-25	2.084e-22
GO:0009893	positive regulation of metabolic process	0.43	4.287e-84	5.844e-81	3.689e-16	7.377e-14
GO:0051674	localization of cell	0.33	1.919e-36	2.027e-34	2.531e-14	4.007e-12
GO:0007167	enzyme linked receptor protein signaling pathway	0.44	6.353e-56	2.165e-53	4.358e-14	6.806e-12
GO:1902533	positive regulation of intracellular signal transduction	0.37	2.495e-47	5.575e-45	8.472e-14	1.288e-11
GO:0031349	positive regulation of defense response	0.32	1.837e-34	1.738e-32	1.508e-13	2.186e-11
GO:0042325	regulation of phosphorylation	0.41	2.469e-48	5.803e-46	2.441e-11	2.553e-09
GO:0051239	regulation of multicellular organismal process	0.42	2.124e-57	7.825e-55	2.781e-12	3.235e-10
GO:0042325	regulation of phosphorylation	0.41	2.469e-48	5.803e-46	2.441e-11	2.553e-09
GO:0010646	regulation of cell communication	0.42	2.146e-48	5.133e-46	4.188e-10	3.645e-08
GO:0045937	positive regulation of phosphate metabolic process	0.39	1.845e-39	2.372e-37	4.391e-10	3.764e-08
GO:0010562	positive regulation of phosphorus metabolic process	0.39	1.845e-39	2.372e-37	4.391e-10	3.764e-08
GO:0050790	regulation of catalytic activity	0.4	7.456e-39	9.324e-37	9.684e-10	8e-08
GO:1903706	regulation of hemopoiesis	0.32	1.105e-26	6.91e-25	9.953e-10	8.153e-08
GO:0001934	positive regulation of protein phosphorylation	0.39	1.948e-38	2.371e-36	1.022e-09	8.266e-08
GO:0006468	protein phosphorylation	0.41	7.773e-35	7.461e-33	1.572e-09	1.237e-07
GO:0023056	positive regulation of signaling	0.4	3.836e-44	6.226e-42	5.686e-09	3.977e-07
GO:0043085	positive regulation of catalytic activity	0.4	2.202e-29	1.649e-27	7.157e-09	4.975e-07
GO:0043549	regulation of kinase activity	0.39	1.781e-36	1.912e-34	7.657e-09	5.291e-07
GO:0045859	regulation of protein kinase activity	0.38	6.043e-36	6.147e-34	8.997e-09	6.179e-07
GO:0010647	positive regulation of cell communication	0.4	3.838e-42	5.625e-40	9.215e-09	6.284e-07
	GO Molecular function
GO:0001637	G-protein coupled chemoattractant receptor activity	0.11	0.0002311	0.00677	0	0
GO:0019198	transmembrane receptor protein phosphatase activity	0.19	0.006174	0.05183	0	0
GO:0005001	transmembrane receptor protein tyrosine phosphatase activity	0.19	0.006174	0.05183	0	0
GO:0008330	protein tyrosine/threonine phosphatase activity	0.33	0.0007421	0.01824	0	0
GO:0004871	signal transducer activity	0.37	9.438e-16	1.624e-13	3.093e-14	5.398e-12
GO:0004872	receptor activity	0.34	1.243e-07	7.9e-06	2.487e-08	4.069e-06
GO:0004888	transmembrane signaling receptor activity	0.33	0.0004791	0.01229	2.579e-07	3.971e-05
GO:0038023	signaling receptor activity	0.34	7.731e-06	0.0003193	3.954e-07	5.751e-05
GO:0008047	enzyme activator activity	0.45	2.405e-08	1.874e-06	1.482e-06	0.000194
GO:0004725	protein tyrosine phosphatase activity	0.35	7.304e-06	0.0003047	2.259e-06	0.0002816
GO:0004672	protein kinase activity	0.43	1.456e-22	8.591e-20	2.581e-06	0.0003071
GO:0016773	phosphotransferase activity, alcohol group as acceptor	0.42	7.933e-19	1.82e-16	5.112e-06	0.0005819
GO:0005085	guanyl-nucleotide exchange factor activity	0.41	0.00114	0.0266	6.884e-06	0.0007509
GO:0005057	receptor signaling protein activity	0.42	8.891e-12	1.049e-09	7.771e-06	0.0008138
GO:0008138	protein tyrosine/serine/threonine phosphatase activity	0.34	0.0003094	0.008596	1.11e-05	0.001118
GO:0004715	non-membrane spanning protein tyrosine kinase activity	0.3	2.833e-10	2.785e-08	2.564e-05	0.002397
GO:0016301	kinase activity	0.42	1.536e-16	2.758e-14	3.019e-05	0.002725
GO:0019901	protein kinase binding	0.47	8.208e-21	3.114e-18	4.127e-05	0.003602
GO:0019900	kinase binding	0.45	1.571e-20	5.408e-18	6.333e-05	0.005024
GO:0005102	receptor binding	0.42	1.278e-29	1.76e-26	0.0001311	0.009809
GO:0004702	receptor signaling protein serine/threonine kinase activity	0.52	8.318e-08	5.541e-06	0.0001397	0.01016
GO:0004674	protein serine/threonine kinase activity	0.48	3.06e-14	4.514e-12	0.0002266	0.01564
GO:0004713	protein tyrosine kinase activity	0.34	3.957e-13	5.271e-11	0.0002274	0.01564
GO:0019899	enzyme binding	0.46	1.92e-32	3.964e-29	0.0002331	0.01564
GO:0016772	transferase activity, transferring phosphorus-containing groups	0.43	2.261e-13	3.221e-11	0.0002837	0.01857
GO:0042578	phosphoric ester hydrolase activity	0.34	0.0003126	0.006423	0.0004557	0.02775
GO:0015026	coreceptor activity	0.29	0.0004094	0.01093	0.001757	0.0807
GO:0008081	phosphoric diester hydrolase activity	0.25	0.0571	0.4928	0.001836	0.08285
GO:0019902	phosphatase binding	0.48	4.295e-08	3.112e-06	0.002249	0.09848
	GO Cell component
GO:0005887	integral component of plasma membrane	0.33	6.122e-10	3.599e-08	1.236e-09	2.075e-07
GO:0031226	intrinsic component of plasma membrane	0.33	1.986e-10	1.308e-08	1.792e-09	2.642e-07
GO:0016021	integral component of membrane	0.37	0.9352	1	1.967e-09	2.642e-07
	Development
	GO Biological processes
GO:0001885	endothelial cell development	0.49	8.599e-08	1.593e-06	8.003e-05	0.00231
GO:0048514	blood vessel morphogenesis	0.43	1.792e-21	9.08e-20	1.657e-05	0.0005922
GO:0001944	vasculature development	0.44	5.155e-26	3.082e-24	7.298e-06	0.0002792
GO:0022603	regulation of anatomical structure morphogenesis	0.41	1.601e-26	9.829e-25	5.534e-07	2.708e-05
GO:0003158	endothelium development	0.44	3.685e-13	1.104e-11	2.854e-07	1.465e-05
	Transcription
	GO Biological processes
GO:0006357	regulation of transcription from RNA polymerase II promoter	0.49	1.361e-47	3.145e-45	0.0001261	0.003439
	Differentiation
	GO Biological processes
GO:0000904	cell morphogenesis involved in differentiation	0.47	3.428e-15	1.214e-13	0.0001342	0.003624
GO:0048667	cell morphogenesis involved in neuron differentiation	0.48	5.976e-13	1.767e-11	0.0001763	0.004609
GO:0045619	regulation of lymphocyte differentiation	0.32	2.486e-09	5.43e-08	0.000226	0.005675
GO:0045597	positive regulation of cell differentiation	0.43	3.165e-29	2.344e-27	5.679e-05	0.001722
GO:0045577	regulation of B cell differentiation	0.29	2.709e-07	4.656e-06	1.341e-05	0.0004917
GO:0030099	myeloid cell differentiation	0.34	1.109e-16	4.387e-15	1.526e-05	0.0005539
GO:0030154	cell differentiation	0.45	7.96e-44	1.247e-41	1.097e-06	5.082e-05
GO:0030217	T cell differentiation	0.41	9.063e-20	4.365e-18	1.186e-06	5.472e-05
GO:0045446	endothelial cell differentiation	0.45	1.909e-13	5.927e-12	7.696e-08	4.499e-06
GO:0002521	leukocyte differentiation	0.38	2.019e-34	1.898e-32	5.057e-11	5.013e-09
	Protein synthesis
	GO Biological processes
GO:0051246	regulation of protein metabolic process	0.4	2.804e-47	6.165e-45	1.193e-06	5.482e-05
GO:0036211	protein modification process	0.45	1.332e-22	7.119e-21	4.707e-06	0.000187
GO:0006464	cellular protein modification process	0.45	1.332e-22	7.119e-21	4.707e-06	0.000187
	Adhesion and migration
	GO Biological processes
GO:0030155	regulation of cell adhesion	0.38	6.204e-32	5.22e-30	5.78e-12	6.524e-10
GO:2000145	regulation of cell motility	0.37	6.782e-36	6.848e-34	1.38e-12	1.656e-10
GO:0007155	cell adhesion	0.34	3.889e-27	2.524e-25	1.39e-14	2.33e-12
GO:0022610	biological adhesion	0.34	6.072e-27	3.868e-25	2.386e-14	3.885e-12
GO:0048870	cell motility	0.33	1.919e-36	2.027e-34	2.531e-14	4.007e-12
GO:0016477	cell migration	0.32	1.489e-37	1.72e-35	5.682e-14	8.754e-12
GO:0034109	homotypic cell-cell adhesion	0.32	7.625e-34	7.023e-32	1.06e-13	1.59e-11
GO:0030334	regulation of cell migration	0.36	1.059e-35	1.053e-33	1.521e-13	2.186e-11
GO:0098609	cell-cell adhesion	0.34	1.361e-23	7.542e-22	1.534e-13	2.186e-11
GO:0022407	regulation of cell-cell adhesion	0.35	5.695e-24	3.169e-22	1.296e-09	1.04e-07
GO:1903037	regulation of leukocyte cell-cell adhesion	0.34	1.333e-21	6.778e-20	1.584e-09	1.237e-07
GO:0045785	positive regulation of cell adhesion	0.37	1.762e-22	9.312e-21	1.822e-08	1.187e-06
GO:0010632	regulation of epithelial cell migration	0.39	3.52e-12	9.872e-11	0.0001424	0.003837
	Bio Systems
198816__WikiPathways__WP185	Integrin-mediated cell adhesion	0.43	1.105e-12	3.258e-11	3.049e-06	9.966e-05
480__KEGG__ko04514; 83069__KEGG__hsa04514	Cell adhesion molecules (CAMs)	0.3	5.445e-07	6.562e-06	1.272e-05	0.0003292
500__KEGG__ko04810; 83089__KEGG__hsa04810	Regulation of actin cytoskeleton	0.45	8.02e-09	1.242e-07	0.001009	0.01348
198874__WikiPathways__WP51	Regulation of Actin Cytoskeleton	0.53	3.279e-09	5.411e-08	0.0002458	0.004098
	Multicellular organism processes
	GO Biological processes
GO:2000026	regulation of multicellular organismal development	0.42	5.944e-39	7.502e-37	3.477e-07	1.762e-05
GO:0032501	multicellular organismal process	0.43	6.032e-42	8.746e-40	4.675e-07	2.317e-05
GO:0007275	multicellular organismal development	0.46	1.548e-46	3.104e-44	2.074e-06	9.025e-05
GO:0051241	negative regulation of multicellular organismal process	0.4	9.546e-29	6.781e-27	4.596e-06	0.0001838
GO:0043900	regulation of multi-organism process	0.39	3.09e-13	9.381e-12	6.176e-06	0.0002387
GO:0043901	negative regulation of multi-organism process	0.35	1.915e-10	4.629e-09	1.82e-05	0.0006402
GO:0051704	multi-organism process	0.39	5.502e-33	4.808e-31	9.756e-05	0.002774
GO:0051240	positive regulation of multicellular organismal process	0.4	9.563e-50	2.556e-47	1.557e-12	1.83e-10
	Lipid metabolism
	GO Biological processes
GO:0019216	regulation of lipid metabolic process	0.41	2.738e-13	8.388e-12	6.719e-05	0.002005
GO:0045834	positive regulation of lipid metabolic process	0.33	3.488e-11	8.903e-10	0.000226	0.005675
GO:0019915	lipid storage	0.29	0.0009561	0.008392	0.001796	0.03395
GO:0055094	response to lipoprotein particle	0.32	3.019e-06	4.572e-05	0.001796	0.03395
	GO Molecular function
GO:0008289	lipid binding	0.34	3.2e-05	0.00117	0.0005269	0.03096
GO:0015485	cholesterol binding	0.46	0.004077	0.07484	0.001757	0.0807
GO:0030169	low-density lipoprotein particle binding	0.3	0.0001184	0.00382	0.002302	0.09848
GO:0032934	sterol binding	0.45	0.001803	0.0378	0.002685	0.09848
GO:0071813	lipoprotein particle binding	0.29	0.0001692	0.005254	0.00039	0.0309
	Immunity
	GO Biological processes
GO:0036230	granulocyte activation	0.12	3.622e-06	5.437e-05	0	0
GO:0042119	neutrophil activation	0.11	1.721e-05	0.0002297	0	0
GO:0048246	macrophage chemotaxis	0.33	1.471e-05	0.0001987	0	0
GO:0002679	respiratory burst involved in defense response	0.21	7.025e-07	1.154e-05	0	0
GO:0002281	macrophage activation involved in immune response	0.28	0.000363	0.003614	0	0
GO:0002376	immune system process	0.35	2.471e-116	8.422e-113	1.16e-43	5.088e-41
GO:0006955	immune response	0.34	5.24e-81	5.952e-78	7.202e-28	2.932e-25
GO:0007166	cell surface receptor signaling pathway	0.4	3.439e-95	6.696e-92	3.495e-27	1.374e-24
GO:0002682	regulation of immune system process	0.37	3.37e-76	3.062e-73	1.793e-26	6.813e-24
GO:0002684	positive regulation of immune system process	0.37	1.726e-68	1.07e-65	4.567e-26	1.679e-23
GO:0050776	regulation of immune response	0.38	9.159e-66	4.994e-63	9.235e-22	3.008e-19
GO:0006952	defense response	0.34	1.86e-67	1.102e-64	4.22e-21	1.336e-18
GO:0048583	regulation of response to stimulus	0.41	1.276e-79	1.242e-76	4.449e-20	1.335e-17
GO:0050778	positive regulation of immune response	0.38	9.127e-51	2.488e-48	6.596e-20	1.928e-17
GO:0048584	positive regulation of response to stimulus	0.39	1.165e-73	9.339e-71	1.353e-19	3.855e-17
GO:0045087	innate immune response	0.35	3.693e-62	1.736e-59	5.478e-19	1.523e-16
GO:0002757	immune response-activating signal transduction	0.38	3.548e-45	5.97e-43	1.035e-18	2.809e-16
GO:0045321	leukocyte activation	0.34	2.043e-45	3.57e-43	1.061e-18	2.812e-16
GO:0002253	activation of immune response	0.37	1.277e-43	1.955e-41	2.072e-17	5.368e-15
GO:0009605	response to external stimulus	0.38	5.803e-58	2.26e-55	2.134e-17	5.407e-15
GO:0031347	regulation of defense response	0.35	1.809e-42	2.68e-40	4.259e-17	1.056e-14
GO:0002252	immune effector process	0.34	1.395e-35	1.378e-33	5.989e-17	1.453e-14
GO:0007169	transmembrane receptor protein tyrosine kinase signaling pathway	0.43	1.131e-54	3.584e-52	8.254e-17	1.96e-14
GO:0001819	positive regulation of cytokine production	0.35	5.434e-36	5.569e-34	9.052e-17	2.106e-14
GO:0050896	response to stimulus	0.42	5.909e-85	1.007e-81	1.11e-16	2.434e-14
GO:0048518	positive regulation of biological process	0.43	1.514e-101	4.128e-98	1.11e-16	2.434e-14
GO:0051716	cellular response to stimulus	0.42	1.254e-75	1.068e-72	1.11e-16	2.434e-14
GO:0035556	intracellular signal transduction	0.41	6.553e-53	1.985e-50	1.845e-16	3.969e-14
GO:0001817	regulation of cytokine production	0.37	9.109e-40	1.217e-37	2.299e-16	4.853e-14
GO:0046649	lymphocyte activation	0.37	9.285e-42	1.332e-39	3.664e-16	7.377e-14
GO:0051707	response to other organism	0.32	4.212e-44	6.676e-42	3.473e-15	6.092e-13
GO:0043207	response to external biotic stimulus	0.32	4.212e-44	6.676e-42	3.473e-15	6.092e-13
GO:0009607	response to biotic stimulus	0.32	1.728e-42	2.588e-40	1.06e-14	1.831e-12
GO:0002764	immune response-regulating signaling pathway	0.39	1.035e-46	2.138e-44	1.089e-14	1.853e-12
GO:0002694	regulation of leukocyte activation	0.35	6.623e-30	5.158e-28	5.01e-13	6.642e-11
GO:0098542	defense response to other organism	0.28	9.69e-25	5.527e-23	5.372e-13	7.039e-11
GO:0051249	regulation of lymphocyte activation	0.36	1.03e-28	7.273e-27	3.991e-12	4.595e-10
GO:0071593	lymphocyte aggregation	0.37	2.301e-30	1.813e-28	5.494e-12	6.263e-10
GO:0006954	inflammatory response	0.24	1.014e-22	5.465e-21	1.274e-11	1.383e-09
GO:0042110	T cell activation	0.37	9.638e-30	7.381e-28	1.274e-11	1.383e-09
GO:0070489	T cell aggregation	0.37	9.638e-30	7.381e-28	1.274e-11	1.383e-09
GO:0042330	taxis	0.34	3.173e-25	1.84e-23	1.444e-10	1.338e-08
GO:0002224	toll-like receptor signaling pathway	0.37	2.001e-22	1.053e-20	6.7e-10	5.658e-08
GO:0002758	innate immune response-activating signal transduction	0.34	7.246e-27	4.594e-25	6.964e-10	5.837e-08
GO:0050853	B cell receptor signaling pathway	0.29	1.288e-13	4.072e-12	9.165e-10	7.627e-08
GO:0002218	activation of innate immune response	0.34	2.777e-26	1.682e-24	1.429e-09	1.139e-07
GO:0051607	defense response to virus	0.33	6.737e-15	2.343e-13	2.519e-09	1.927e-07
GO:0034097	response to cytokine	0.32	3.862e-35	3.76e-33	2.616e-09	1.983e-07
GO:0051251	positive regulation of lymphocyte activation	0.36	1.42e-25	8.377e-24	3.293e-09	2.422e-07
GO:0030098	lymphocyte differentiation	0.4	5.793e-28	3.948e-26	3.378e-09	2.468e-07
GO:0050863	regulation of T cell activation	0.34	6.847e-21	3.431e-19	4.976e-09	3.546e-07
GO:0002697	regulation of immune effector process	0.3	6.266e-17	2.58e-15	5.077e-09	3.595e-07
GO:0043122	regulation of I-kappaB kinase/NF-kappaB signaling	0.35	1.168e-13	3.701e-12	3.678e-05	0.001178
GO:0051092	positive regulation of NF-kappaB transcription factor activity	0.29	9.83e-11	2.445e-09	0.0002139	0.005493
	Bio Systems
106386__REACTOME__REACT_6900	Immune System	0.37	1.368e-44	3.793e-41	1.46e-20	1.209e-17
198909__WikiPathways__WP23	B Cell Receptor Signaling Pathway	0.39	5.289e-31	4.887e-28	7.409e-18	4.601e-15
96864__KEGG__ko04062; 99051__KEGG__hsa04062	Chemokine signaling pathway	0.3	2.124e-20	3.68e-18	2.004e-14	9.954e-12
193096__KEGG__ko04380; 193147__KEGG__hsa04380	Osteoclast differentiation	0.34	6.849e-28	3.797e-25	2.403e-12	9.949e-10
366171__REACTOME__REACT_75790	Cytokine Signaling in Immune system	0.35	1.245e-27	5.752e-25	4.769e-12	1.692e-09
491__KEGG__ko04660; 83080__KEGG__hsa04660	T cell receptor signaling pathway	0.42	1.598e-23	5.538e-21	8.565e-12	2.659e-09
576249__REACTOME__REACT_118700	Antigen activates B Cell Receptor (BCR) leading to generation of second messengers	0.42	4.932e-14	1.873e-12	1.095e-11	3.023e-09
106387__REACTOME__REACT_6802	Innate Immune System	0.4	1.655e-33	2.293e-30	2.083e-11	5.173e-09
138058__Pathway Interaction Database__bcr_5pathway	BCR signaling pathway	0.4	1.849e-23	5.696e-21	2.362e-11	5.334e-09
198881__WikiPathways__WP286	IL-3 Signaling Pathway	0.4	2.267e-28	1.571e-25	5.717e-11	1.183e-08
492__KEGG__ko04662; 83081__KEGG__hsa04662	B cell receptor signaling pathway	0.35	1.027e-19	1.355e-17	3.232e-10	6.175e-08
137910__Pathway Interaction Database__cxcr4_pathway	CXCR4-mediated signaling events	0.33	1.345e-15	7.032e-14	3.6e-10	6.387e-08
494__KEGG__ko04670; 83083__KEGG__hsa04670	Leukocyte transendothelial migration	0.33	9.763e-14	3.47e-12	6.786e-10	1.053e-07
217150__KEGG__ko05164; 217173__KEGG__hsa05164	Influenza A	0.38	8.695e-23	2.191e-20	1.086e-09	1.586e-07
198862__WikiPathways__WP69	TCR Signaling Pathway	0.36	7.459e-20	1.149e-17	1.199e-09	1.655e-07
137998__Pathway Interaction Database__tcr_pathway	TCR signaling in naive CD4+ T cells	0.34	2.59e-14	1.056e-12	3.038e-09	3.488e-07
138050__Pathway Interaction Database__fcer1pathway	Fc-epsilon receptor I signaling in mast cells	0.39	5.701e-20	9.296e-18	3.5e-09	3.78e-07
198760__WikiPathways__WP395	IL-4 signaling Pathway	0.4	1.758e-17	1.317e-15	9.7e-09	9.3e-07
198855__WikiPathways__WP75	Toll-like receptor signaling pathway	0.32	1.392e-17	1.072e-15	3.458e-08	2.603e-06
771577__REACTOME__REACT_160123	Fcgamma receptor (FCGR) dependent phagocytosis	0.43	6.31e-13	1.89e-11	5.092e-08	3.72e-06
920955__WikiPathways__WP1449	Regulation of toll-like receptor signaling pathway	0.32	1.392e-17	1.072e-15	5.87e-08	4.05e-06
634527__KEGG__hsa04064	NF-kappa B signaling pathway	0.35	7.689e-17	4.957e-15	8.48e-08	5.544e-06
198770__WikiPathways__WP127	IL-5 Signaling Pathway	0.34	2.387e-18	2.281e-16	1.032e-07	6.575e-06
169493__KEGG__ko05145; 169642__KEGG__hsa05145	Toxoplasmosis	0.41	1.119e-15	6.08e-14	1.229e-07	7.633e-06
119552__REACTOME__REACT_19344	Costimulation by the CD28 family	0.38	2.218e-12	6.405e-11	1.32e-07	7.999e-06
487__KEGG__ko04620; 83076__KEGG__hsa04620	Toll-like receptor signaling pathway	0.32	1.849e-16	1.165e-14	1.417e-07	8.382e-06
812256__KEGG__hsa04668; 813210__KEGG__ko04668	TNF signaling pathway	0.35	4.502e-18	3.9e-16	2.356e-07	1.33e-05
198857__WikiPathways__WP205	IL-7 Signaling Pathway	0.41	4.33e-16	2.554e-14	2.692e-07	1.471e-05
198918__WikiPathways__WP619	Type II interferon signaling (IFNG)	0.29	1.036e-09	1.928e-08	2.725e-07	1.471e-05
493__KEGG__ko04664; 83082__KEGG__hsa04664	Fc epsilon RI signaling pathway	0.36	4.178e-18	3.86e-16	2.967e-07	1.568e-05
144028__KEGG__ko05140; 144181__KEGG__hsa05140	Leishmaniasis	0.27	6.342e-13	1.89e-11	3.767e-07	1.949e-05
119555__REACTOME__REACT_19238	CD28 dependent Vav1 pathway	0.39	8.919e-11	1.917e-09	4.204e-07	2.131e-05
213743__KEGG__ko05152; 213780__KEGG__hsa05152	Tuberculosis	0.35	4.006e-16	2.414e-14	5.512e-07	2.738e-05
138000__Pathway Interaction Database__il23pathway	IL23-mediated signaling events	0.44	1.706e-10	3.503e-09	8.673e-07	4.198e-05
106590__KEGG__ko04666; 114228__KEGG__hsa04666	Fc gamma R-mediated phagocytosis	0.33	5.177e-12	1.435e-10	8.958e-07	4.198e-05
537__KEGG__ko05340; 83125__KEGG__hsa05340	Primary immunodeficiency	0.38	1.077e-09	1.991e-08	2.715e-06	8.992e-05
490__KEGG__ko04650; 83079__KEGG__hsa04650	Natural killer cell mediated cytotoxicity	0.31	6.243e-18	5.244e-16	5.027e-06	0.0001452
711361__WikiPathways__WP2374	Oncostatin M Signaling Pathway	0.46	3.389e-15	1.648e-13	6.517e-05	0.001338
672452__WikiPathways__WP2036	TWEAK Signaling Pathway	0.4	6.46e-12	1.738e-10	6.826e-05	0.00139
116128__KEGG__ko04622; 117292__KEGG__hsa04622	RIG-I-like receptor signaling pathway	0.42	6.01e-11	1.301e-09	7.582e-05	0.001471
106396__REACTOME__REACT_9020; 187081__REACTOME__REACT_25222	Toll Like Receptor 7/8 (TLR7/8) Cascade; MyD88 dependent cascade initiated on endosome	0.44	8.559e-12	2.217e-10	0.0002531	0.004163
138018__Pathway Interaction Database__cd8tcrdownstreampathway	Downstream signaling in naive CD8+ T cells	0.47	2.954e-10	5.85e-09	0.0003866	0.00597
1183536__REACTOME__REACT_355047; 1183537__REACTOME__REACT_355585	Diseases of Immune System; Diseases associated with the TLR signaling cascade	0.35	2.347e-06	2.492e-05	0.0003951	0.006058
106397__REACTOME__REACT_9047	Toll Like Receptor 9 (TLR9) Cascade	0.44	3.159e-11	7.459e-10	0.000465	0.007086
187082__REACTOME__REACT_25024	TRAF6 mediated induction of NFkB and MAP kinases upon TLR7/8 or 9 activation	0.44	2.767e-11	6.612e-10	0.0004891	0.007408
137932__Pathway Interaction Database__il6_7pathway	IL6-mediated signaling events	0.44	1.036e-09	1.928e-08	0.0005623	0.008364
1183555__REACTOME__REACT_355503	CD209 (DC-SIGN) signaling	0.42	2.844e-08	4.084e-07	0.0005956	0.008703
106415__REACTOME__REACT_12582	Phosphorylation of CD3 and TCR zeta chains	0.43	0.002261	0.01222	0.0006573	0.009493
576256__REACTOME__REACT_118764	ZBP1(DAI) mediated induction of type I IFNs	0.44	2.347e-06	2.492e-05	0.0008366	0.01154
842771__KEGG__hsa05321; 842797__KEGG__ko05321	Inflammatory bowel disease (IBD)	0.32	1.841e-07	2.362e-06	0.0008416	0.01154
119557__REACTOME__REACT_19324	PD-1 signaling	0.35	0.0009453	0.005623	0.0008505	0.01154
124833__KEGG__ko04623; 125137__KEGG__hsa04623	Cytosolic DNA-sensing pathway	0.31	5.876e-05	0.0004708	0.0009311	0.01257
576258__REACTOME__REACT_118563	RIP-mediated NFkB activation via ZBP1	0.41	2.837e-06	2.923e-05	0.001164	0.01052
198792__WikiPathways__WP1433	NOD pathway	0.38	0.001217	0.007117	0.001164	0.01052
	GO Molecular function
GO:0004950	chemokine receptor activity	0.11	0.0002311	0.00677	0	0
GO:0016494	C-X-C chemokine receptor activity	0.11	0.003398	0.06496	0	0
GO:0031730	CCR5 chemokine receptor binding	0.26	0.001775	0.0376	0	0
GO:0004896	cytokine receptor activity	0.18	9.471e-07	4.814e-05	1.018e-06	0.0001403
GO:0005126	cytokine receptor binding	0.39	7.543e-15	1.198e-12	2.166e-05	0.0021
GO:0019955	cytokine binding	0.23	9.8e-07	4.863e-05	0.0003632	0.02319
GO:0019863	IgE binding	0.41	5.341e-05	0.001902	0.002516	0.09848
GO:0016493	C-C chemokine receptor activity	0.11	0.002661	0.05522	0.002516	0.09848
GO:0032813	tumor necrosis factor receptor superfamily binding	0.41	4.984e-06	0.0002122	0.002702	0.09848
GO:0048020	CCR chemokine receptor binding	0.22	0.006035	0.1065	0.002746	0.09848
GO:0019956	chemokine binding	0.14	0.0001274	0.004047	0.002746	0.09848
GO:0019865	immunoglobulin binding	0.39	9.131e-06	0.0003734	0.0039	0.10309
	MAPk/ERK/JNK regulated Immune/stress signaling
	GO Biological processes
GO:0043408	regulation of MAPK cascade	0.37	6.634e-32	5.548e-30	3.249e-09	2.405e-07
GO:0043405	regulation of MAP kinase activity	0.35	3.94e-24	2.21e-22	2.429e-08	1.513e-06
GO:0000165	MAPK cascade	0.39	1.217e-17	5.249e-16	2.312e-07	1.22e-05
GO:0043410	positive regulation of MAPK cascade	0.36	9.69e-26	5.768e-24	2.788e-07	1.451e-05
GO:0070304	positive regulation of stress-activated protein kinase signaling cascade	0.37	1.696e-14	5.766e-13	3.883e-06	0.0001575
GO:0032872	regulation of stress-activated MAPK cascade	0.43	4.618e-15	1.618e-13	3.339e-05	0.001085
GO:0051403	stress-activated MAPK cascade	0.45	3.991e-12	1.115e-10	3.749e-05	0.001194
GO:0043409	negative regulation of MAPK cascade	0.37	6.163e-10	1.414e-08	0.0003631	0.008499
GO:0000186	activation of MAPKK activity	0.48	1.679e-08	3.38e-07	0.001265	0.02504
GO:0070372	regulation of ERK1 and ERK2 cascade	0.29	1.293e-11	3.455e-10	0.001295	0.02546
GO:0000187	activation of MAPK activity	0.36	1.541e-09	3.399e-08	0.001348	0.02627
	Bio Systems
198779__WikiPathways__WP382	MAPK signaling pathway	0.38	1.108e-20	2.048e-18	9.149e-09	9.3e-07
456__KEGG__ko04010; 83048__KEGG__hsa04010	MAPK signaling pathway	0.4	9.425e-19	9.677e-17	5.357e-08	3.802e-06
1084765__KEGG__hsa_M00689; 1108228__KEGG__M00689	MAPK (p38) signaling	0.45	1.377e-06	1.527e-05	5.979e-05	0.001248
106482__REACTOME__REACT_12599	ERK/MAPK targets	0.48	1.145e-07	1.505e-06	0.0002923	0.004624
833826__REACTOME__REACT_163701	FCERI mediated MAPK activation	0.4	6.498e-10	1.242e-08	0.0008416	0.01154
	GO Molecular function
GO:0033549	MAP kinase phosphatase activity	0.3	2.698e-06	0.0001198	0	0
GO:0031434	mitogen-activated protein kinase kinase binding	0.43	5.493e-07	3.151e-05	4.501e-05	0.003801
GO:0017017	MAP kinase tyrosine/serine/threonine phosphatase activity	0.29	2.541e-05	0.0009627	0.0001255	0.009663
GO:0051019	mitogen-activated protein kinase binding	0.39	2.761e-05	0.001037	0.0005321	0.03096
GO:0004709	MAP kinase kinase kinase activity	0.48	7.53e-05	0.00257	0.001283	0.06461
	The data for gene module construction were taken from
Ma X., et al., 2011. PLoS One. 2011;6(10):e26774. doi: 0.1371/journal.pone.0026774.
