# Supplementary material for: Somatic polyploidy is associated with the upregulation of c-MYC interacting genes and EMT-like signature
Source: Oncotarget. 2016 Sep 19;7(46):75235–60. doi: 10.18632/oncotarget.12118 (PMC5342737; doi:10.18632/oncotarget.12118)
Supplement: Supplementary file 8 [file oncotarget-07-75235-s008.xls]

## Sheet: match_19_10_2015_heartliver
Supplementary Table 7: MYC interacting genes that are significantly induced or repressed
in polyploid vs diploid human and mouse heart and liver
revealed by Principal Component Analysis of 4 - transcriptomes
Column A: Official gene symbol for the human
Column B: NCBI gene description
Column C: Shared variation in standard deviations (SD)
Column D: Tissue variation (SD)
Column E: Species variation (SD)
Column F: Ploidy variation (SD)
Column G: Myc interaction stringency dtermined with String Data Base*
Increased in ploidy
Hum Gene Symb	Gene_annot	shared_variat	tissue_variat	species_variat	polyploidy_Variat	string10_stringency
Sugar metabolism
CKM	creatine kinase, muscle	11.0316	13.1595	-14.2828	-18.7817	196
ALDOA	aldolase A, fructose-bisphosphate	11.9523	12.8657	-10.8568	-13.082	244
PCK1	phosphoenolpyruvate carboxykinase 1 (soluble)	6.04949	-7.53529	5.35927	-5.91757	204
CA3	carbonic anhydrase III	2.20752	-2.61239	4.30132	-4.69714	197
IGFBP2	insulin-like growth factor binding protein 2, 36kDa	1.75026	-1.59783	1.16639	-3.04001	304
IGFBP7	insulin-like growth factor binding protein 7	2.89519	2.38834	-1.60718	-2.41374	163
Lipid metabolism
SCD (EMT#)	stearoyl-CoA desaturase (delta-9-desaturase)	9.01572	-10.388	15.9349	-18.2026	314
FABP1	fatty acid binding protein 1, liver	9.64637	-12.1574	14.3583	-17.3788	258
APOE	apolipoprotein E	8.36016	-9.17204	8.23048	-9.9548	329
ALDH2	aldehyde dehydrogenase 2 family (mitochondrial)	4.90302	-4.3211	5.39107	-4.81919	199
ALDH1A1	aldehyde dehydrogenase 1 family, member A1	1.75875	-2.27568	3.34971	-3.87266	242
Protein synthesis
RPLP1	ribosomal protein, large, P1	15.4745	7.19033	-24.7665	-13.4437	159
ALB	albumin	17.7884	-21.8931	10.3176	-10.5728	943
GNMT	glycine N-methyltransferase	3.99174	-5.19627	5.71523	-6.90211	199
RPS2	ribosomal protein S2	8.25395	2.0048	-14.2529	-3.7371	214
ARG1	arginase 1	2.89918	-3.84487	5.05044	-6.26676	258
UBA52	ubiquitin A-52 residue ribosomal protein fusion product 1	3.0145	1.26112	-5.50908	-2.39472	643
AASS	aminoadipate-semialdehyde synthase	0.835218	-1.31308	1.85748	-2.32898	160
EEF2	eukaryotic translation elongation factor 2	6.91053	0.719332	-4.12421	-2.28803	300
FAU	Finkel-Biskis-Reilly murine sarcoma virus (FBR-MuSV) ubiquitously expressed	7.49335	1.26239	-5.89472	-2.23374	163
RPSA	ribosomal protein SA	2.33441	1.01932	-4.36989	-2.09331	195
PLG	plasminogen	1.47492	-2.07682	1.71159	-2.04598	349
LAP3	leucine aminopeptidase 3	1.33763	-1.22548	2.29032	-2.04199	232
Oxidative stress
PIGR	polymeric immunoglobulin receptor	0.773369	-1.19274	1.6088	-2.10305	157
TRAF5	TNF receptor-associated factor 5	3.23604	-3.60354	6.19106	-6.48527	211
HSPB1 (LRG_248)	heat shock protein family B (small) member 1	3.58573	3.59142	-5.10501	-5.01534	571
GSTA3	glutathione S-transferase alpha 3	5.0018	-6.38399	9.30735	-11.3884	424
MGST1	microsomal glutathione S-transferase 1	6.06807	-7.29604	7.67527	-8.66821	191
CAT	catalase	4.27721	-4.43649	7.40766	-7.24224	503
GPX1	glutathione peroxidase 1	7.31223	-6.0666	8.12571	-12.3739	242
Cytoskeleton/ migration
TNNC1	Troponin	23.1402	27.4856	-27.4559	-36.2689	245
CRYAB	crystallin, alpha B	8.25478	10.1477	-5.388	-7.40276	163
CLEC3B	C-type lectin domain family 3, member B	2.57647	2.59751	-4.81993	-5.03203	195
ACTA1	actin, alpha 1, skeletal muscle	3.84049	4.83447	-3.55189	-4.70723	183
DES (LRG_380)	desmin	2.22608	2.84656	-2.60682	-3.31216	241
GJB2	gap junction protein, beta 2, 26kDa	1.17435	-1.73736	2.49929	-3.08896	163
MIF	macrophage migration inhibitory factor (glycosylation-inhibiting factor)	5.18993	-0.605063	4.43957	-2.97465	239
DDT	D-dopachrome tautomerase	1.57397	-1.74011	2.25217	-2.62664	323
PROC	protein C (inactivator of coagulation factors Va and VIIIa)	1.21191	-1.78232	1.95242	-2.36751	418
ACTB (LRG_132)	actin, beta	4.71413	1.22948	-7.1576	-2.33407	971
GJB1 (LRG_245)	gap junction protein beta 1	1.43236	-2.01951	1.85433	-2.22591	164
Growth and proliferation
TF	transferrin	11.7185	-14.4208	10.5876	-11.7669	592
POLR2I	polymerase (RNA) II (DNA directed) polypeptide I, 14.5kDa	1.6749	0.965675	-3.02385	-2.05619	219
MAPKAPK3	mitogen-activated protein kinase-activated protein kinase 3	0.861917	1.10529	-1.80489	-2.04755	163
HNF4A	hepatocyte nuclear factor 4, alpha	0.627949	-1.04549	1.4691	-2.04607	942
Immunity
CFB (LRG_136)	complement factor B	3.2606	-4.13435	4.7649	-5.92306	236
B2M	beta-2-microglobulin	4.02014	-1.76569	1.70536	-3.60384	359
Aerobic metabolism
COX8A	cytochrome c oxidase subunit VIIIA (ubiquitous)	6.80419	4.72902	-9.91954	-9.58688	163
COX5A	cytochrome c oxidase subunit Va	8.3477	6.75899	-4.41296	-4.96058	169
CYC1	cytochrome c-1	7.1599	5.6258	-2.10784	-4.32035	203
TAT	tyrosine aminotransferase	1.75084	-2.43209	3.36253	-4.1767	254
NDUFB2	NADH dehydrogenase (ubiquinone) 1 beta subcomplex, 2, 8kDa	1.97052	1.86706	-3.78289	-3.61745	211
CYB5A	cytochrome b5 type A (microsomal)	4.27478	-4.78701	3.88728	-3.49789	167
CPS1 (LRG_336)	carbamoyl-phosphate synthase 1	1.65791	-2.32164	2.7194	-3.34302	167
OAT	ornithine aminotransferase	2.24848	-1.7507	4.22625	-3.03952	298
IDH1	isocitrate dehydrogenase 1 (NADP+), soluble	1.41086	-1.43629	2.69051	-2.35707	323
SLC25A4	solute carrier family 25 (mitochondrial carrier; adenine nucleotide translocator), member 4	1.66097	1.98818	-1.86512	-2.29768	160
ALAS1	5'-aminolevulinate synthase 1	2.0085	-1.46174	1.77867	-2.07564	163
Decreased in ploidy
Hum Gene Symb	annot	shared	tissue	species	poly	string10_stringency
Immunity
A2M	alpha-2-macroglobulin	1.33504	-1.01106	-2.61444	2.05764	171
FCRLA	Fc receptor-like A	2.04903	1.32011	4.13228	2.16268	163
Adhesion/cytoskeleton
CD36	CD36 molecule (thrombospondin receptor)	1.33257	1.86753	2.81836	3.16376	284
PDLIM5	PDZ and LIM domain 5	1.00347	1.56546	2.04927	2.53132	212
AZGP1	alpha-2-glycoprotein 1, zinc-binding	3.6772	-4.58706	-1.80163	2.91806	196
F2	coagulation factor II (thrombin)	2.98199	-3.83455	-1.52961	2.5959	501
GJA1	gap junction protein, alpha 1, 43kDa	1.71242	2.51883	3.36646	4.10809	357
GSN	gelsolin	2.33693	3.27952	2.68023	3.25489	300
MYH6	myosin, heavy chain 6, cardiac muscle, alpha	7.57471	10.1642	8.73356	7.57471	200
MYL2	myosin light chain 2	29.116	37.4035	18.2121	29.116	132
PLN	phospholamban	10.7981	14.7407	19.8873	10.7981	173
TNNT2	troponin T type 2 (cardiac)	14.1811	18.1649	5.69826	6.34893	328
VTN	vitronectin	8.82822	-10.6668	-8.97866	13.5242	328
Oxidative stress
EPHX1	epoxide hydrolase 1, microsomal (xenobiotic)	3.71568	-4.13919	-4.97598	6.61867	163
GSTM1	glutathione S-transferase mu 1	2.38019	-2.39744	-3.56558	4.99233	234
SOD1	superoxide dismutase 1, soluble	4.3453	-3.45022	-3.63873	4.02479	231
SOD2	superoxide dismutase 2, mitochondrial	2.18069	1.60946	4.27399	2.59786	155
DBI	diazepam binding inhibitor (GABA receptor modulator, acyl-CoA binding protein)	3.02067	-2.4454	4.41362	-4.04594	800
Lipid metabolism
APOC3	apolipoprotein C-III	17.626	-21.2785	-9.2571	15.55	163
ASS1	argininosuccinate synthase 1	8.35859	-9.83604	-6.63134	9.6499	241
COX6C	cytochrome c oxidase subunit VIc	8.33504	5.60494	12.3635	7.00502	163
HADHB	hydroxyacyl-CoA dehydrogenase/3-ketoacyl-CoA thiolase/enoyl-CoA hydratase (trifunctional protein), beta subunit	3.40782	3.36158	4.82157	4.41009	241
LPL	lipoprotein lipase	3.56687	4.95919	6.52486	7.91935	264
NDUFA5	NADH dehydrogenase (ubiquinone) 1 alpha subcomplex, 5	3.25928	3.6148	6.34643	6.04861	249
NME2	NME/NM23 nucleoside diphosphate kinase 2	5.1949	2.23585	6.71236	2.67428	991
PGRMC1	progesterone receptor membrane component 1	2.53494	-3.27406	4.37198	-5.16032	163
Signaling
AGT	angiotensinogen (serpin peptidase inhibitor, clade A, member 8)	4.79233	-4.82256	-6.65979	7.66792	855
ATP2A2	ATPase, Ca++ transporting, cardiac muscle, slow twitch 2	2.74886	3.70288	4.14795	5.31137	327
NPPA	natriuretic peptide A	5.17236	6.83549	4.02082	4.89387	219
PRKAR1A	protein kinase, cAMP-dependent, regulatory, type I, alpha	1.87724	1.51736	3.39294	2.17769	167
SERPINF1	serpin peptidase inhibitor, clade F (alpha-2 antiplasmin, pigment epithelium derived factor), member 1	4.36786	-4.49011	-2.71592	2.69582	203
SERPING1	serpin peptidase inhibitor, clade G	4.54777	-4.71349	-4.37682	4.54777	190
TTR	transthyretin	8.24639	-9.94787	-11.0095	16.1791	345
Sugar metabolism
ENO3	enolase 3 (beta, muscle)	2.35177	2.83547	2.64276	4.21237	533
LDHB	lactate dehydrogenase B	1.80689	2.66149	3.17339	3.92839	235
MDH2	malate dehydrogenase 2, NAD (mitochondrial)	3.47343	2.79479	1.35822	2.03526	224
Aerobic respiration
ACO2	aconitase 2, mitochondrial	2.75336	3.01489	3.4105	3.3859	207
ATP5B	ATP synthase, H+ transporting, mitochondrial F1 complex, beta polypeptide	10.1493	7.75918	7.72093	3.3175	208
ATP5C1	ATP synthase, H+ transporting, mitochondrial F1 complex, gamma polypeptide 1	3.84975	3.27347	3.82798	2.03455	240
ATP5O	ATP synthase, H+ transporting, mitochondrial F1 complex, O subunit	4.05378	3.61739	6.36165	5.65411	163
CS	citrate synthase	3.32724	3.81167	4.05221	4.30409	192
HP_HP	haptoglobin	27.5636	-32.6845	-28.349	42.5764	163
IDH2	isocitrate dehydrogenase 2 (NADP+), mitochondrial	2.3069	2.62543	1.95332	2.32636	213
IDH3G	isocitrate dehydrogenase 3 (NAD+) gamma	1.86171	1.9229	1.55842	2.15719	160
MB	myoglobin	20.9197	27.0472	15.6512	18.3971	206
MT-ND5	mitochondrially encoded NADH dehydrogenase 5	7.45073	2.11835	-3.33173	4.17886	151
NDUFA12	NADH dehydrogenase (ubiquinone) 1 alpha subcomplex, 12	2.65815	2.19603	3.73573	2.91726	340
SDHB	succinate dehydrogenase complex subunit B, iron sulfur	2.73846	2.09035	4.48535	2.73846	349
SLC25A3	solute carrier family 25 (mitochondrial carrier; phosphate carrier), member 3	10.9269	7.00245	5.29637	2.58788	607
Rho signaling
RHOB	ras homolog family member B	0.931102	0.465784	0.23429	2.02275	351
Cell cycle
CCNG1	cyclin G1	2.22404	3.03838	4.21186	5.31691	863
Differentiation
CRIP2	cysteine-rich protein 2	2.5177	3.24071	3.68043	4.06101	254
CSRP3	cysteine and glycine rich protein 3	2.9888	4.08596	3.01542	2.9888	196
Apoptosis
PINK1	PTEN induced putative kinase 1	2.5263	1.72958	3.65718	2.41184	207
**Skazarchuk, et al., 2015. STRING v10: Nucleic Acids Res. 2015 Jan;43
Red font - genes that were confirmed by cross species gene by gene
comparison of polyploid vs diploid human and mouse heart, liver
and 4n/2n decidua cells (Supplemetary table 1)
Blue font - genes that were confirmed by PCA for 4n/2n decidua cells (Supplementary Table 8)
