# Supplementary material for: Somatic polyploidy is associated with the upregulation of c-MYC interacting genes and EMT-like signature
Source: Oncotarget. 2016 Sep 19;7(46):75235–60. doi: 10.18632/oncotarget.12118 (PMC5342737; doi:10.18632/oncotarget.12118)
Supplement: Supplementary file 9 [file oncotarget-07-75235-s009.xls]

## Sheet: Sheet1
Supplementary Table 8: Gene modules enriching for Principal Component Analysis
revealed genes that are induced or repressed in polyploid vs diploid heart and liver
Column A: GO module or BioSyst Pathway number
Column B: GO module or BioSyst Pathway name
Column C: Average fold difference for genes involved in a pathway between polyploid and diploid heart and liver
Column D: P value for pathway enrichment of tested gene sample compared to all orthologs
Column E: Q value for pathway enrichment of tested gene sample compared to all orthologs
Column F: P value for pathway enrichment of tested gene sample compared to all orthologous Myc targets
Column G: Q value for pathway enrichment of tested gene sample compared to all orthologous Myc targets
	Ploidy-induced modules
PATHWAY	Pway_comment	N_popul	P_hypergeo	qvalue	p_for3734	q_for3734
	Protein synthesis
	GO Biological Processes
GO:1901564	organonitrogen compound metabolic process	1509	2.284e-09	1.038e-05	2.199e-08	0.0001253
GO:0006518	peptide metabolic process	437	6.031e-06	0.004836	1.337e-05	0.0127
GO:0006414	translational elongation	173	5.443e-05	0.01584	1.564e-05	0.01371
GO:0051260	protein homooligomerization	233	3.129e-05	0.01219	2.035e-05	0.01628
GO:0043603	cellular amide metabolic process	574	1.053e-05	0.006526	2.142e-05	0.01628
GO:1901566	organonitrogen compound biosynthetic process	879	2.381e-05	0.01092	3.362e-05	0.02227
GO:0006415	translational termination	158	0.0003637	0.06439	7.644e-05	0.04229
GO:0051259	protein oligomerization	389	1.709e-05	0.008959	7.789e-05	0.04229
GO:1901605	alpha-amino acid metabolic process	230	2.88e-05	0.01219	9.041e-05	0.04685
GO:0072599	establishment of protein localization to endoplasmic reticulum	100	4.219e-05	0.01438	0.0001396	0.05684
GO:0045047	protein targeting to ER	96	3.466e-05	0.01273	0.0001396	0.05684
GO:0006613	cotranslational protein targeting to membrane	96	3.466e-05	0.01273	0.0001396	0.05684
GO:0006614	SRP-dependent cotranslational protein targeting to membrane	94	3.131e-05	0.01219	0.0001396	0.05684
GO:0070207	protein homotrimerization	19	5.179e-05	0.01584	0.0001654	0.06285
GO:0006575	cellular modified amino acid metabolic process	181	6.998e-05	0.01834	0.0002206	0.07185
GO:1901361	organic cyclic compound catabolic process	375	1.276e-05	0.007564	0.0002308	0.07292
GO:0070972	protein localization to endoplasmic reticulum	118	9.299e-05	0.02305	0.0002674	0.08023
GO:0043624	cellular protein complex disassembly	185	0.0007464	0.1028	0.0003012	0.08803
GO:0071822	protein complex subunit organization	1291	2.018e-05	0.01019	0.000358	0.09953
GO:0006612	protein targeting to membrane	164	0.0004316	0.07174	0.0004693	0.1156
GO:0006520	cellular amino acid metabolic process	327	0.0002603	0.05069	0.0005971	0.1363
GO:0072657	protein localization to membrane	352	0.0004065	0.06998	0.0005971	0.1363
GO:0070206	protein trimerization	32	0.0002558	0.05053	0.0008012	0.1661
GO:0043241	protein complex disassembly	203	0.001132	0.1378	0.0009226	0.1878
GO:0006413	translational initiation	206	0.001208	0.1445	0.001098	0.2121
GO:0043604	amide biosynthetic process	413	0.001047	0.1346	0.001178	0.2208
GO:0051262	protein tetramerization	116	0.001066	0.1358	0.0013	0.20316
GO:0006412	translation	337	0.001907	0.2064	0.001735	0.20953
GO:0009064	glutamine family amino acid metabolic process	51	1.714e-05	0.01882	0.0007073	0.20983
	BioSystems
105977__REACTOME__REACT_1404	Peptide chain elongation	72	2.955e-06	0.002078	8.664e-06	0.004304
105976__REACTOME__REACT_1477	Eukaryotic Translation Elongation	76	4.064e-06	0.002078	1.271e-05	0.00526
323__KEGG__ko00330; 82957__KEGG__hsa00330	Arginine and proline metabolism	52	1.04e-05	0.004118	5.403e-05	0.01917
105978__REACTOME__REACT_1986	Eukaryotic Translation Termination	72	5.139e-05	0.01231	9.392e-05	0.02185
105978__REACTOME__REACT_1986	Eukaryotic Translation Termination	72	5.139e-05	0.01231	9.392e-05	0.02185
413404__KEGG__hsa_M00177; 890453__KEGG__M00177	Ribosome, eukaryotes	74	5.866e-05	0.01231	0.000131	0.02325
366242__REACTOME__REACT_75768	Nonsense Mediated Decay (NMD) independent of the Exon Junction Complex (EJC)	77	7.103e-05	0.01231	0.0001533	0.02381
441__KEGG__ko03010; 83036__KEGG__hsa03010	Ribosome	116	0.000488	0.04364	0.0001533	0.02381
198853__WikiPathways__WP477	Cytoplasmic Ribosomal Proteins	77	7.103e-05	0.01231	0.0001784	0.02396
530746__REACTOME__REACT_115902	SRP-dependent cotranslational protein targeting to membrane	93	0.0001745	0.01944	0.0002066	0.02566
105965__REACTOME__REACT_1014	Translation	130	8.78e-05	0.01321	0.0002267	0.0257
105968__REACTOME__REACT_1797	Formation of a pool of free 40S subunits	81	9.055e-05	0.01321	0.000238	0.0257
160955__REACTOME__REACT_79	L13a-mediated translational silencing of Ceruloplasmin expression	91	0.0001575	0.01944	0.0005709	0.05065
105973__REACTOME__REACT_2085	GTP hydrolysis and joining of the 60S ribosomal subunit	92	0.0001658	0.01944	0.0006379	0.05464
105966__REACTOME__REACT_2159; 105967__REACTOME__REACT_2099	Eukaryotic Translation Initiation; Cap-dependent Translation Initiation	99	0.000234	0.02317	0.0007895	0.06317
198850__WikiPathways__WP465	Tryptophan metabolism	42	0.001707	0.1007	0.002116	0.1383
106230__REACTOME__REACT_17015	Metabolism of proteins	704	0.001697	0.1007	0.002227	0.1383
790012__KEGG__hsa01230; 795174__KEGG__ko01230	Biosynthesis of amino acids	68	0.0005805	0.04876	0.002478	0.1499
105969__REACTOME__REACT_1079	Formation of the ternary complex, and subsequently, the 43S complex	44	0.001954	0.1105	0.00411	0.2172
327__KEGG__ko00360; 82960__KEGG__hsa00360	Phenylalanine metabolism	16	0.003625	0.1703	0.001457	0.20658
106169__REACTOME__REACT_13	Metabolism of amino acids and derivatives	182	0.003614	0.1703	0.001646	0.1275
105972__REACTOME__REACT_931	Ribosomal scanning and start codon recognition	51	0.002988	0.1534	0.001735	0.161
105971__REACTOME__REACT_1979	Translation initiation complex formation	51	0.002988	0.1534	0.001735	0.161
138167__BIOCYC__META_ARGASEDEG-PWY	L-arginine degradation I (arginase pathway)	3	0.00699	0.1709	0.00172	0.2192
	Molecular function
GO:0003735	structural constituent of ribosome	136	0.0001798	0.05304	9.449e-05	0.04041
GO:0008483	transaminase activity	19	0.002431	0.3043	0.005872	0.427
GO:0017174	glycine N-methyltransferase activity	1	0.003887	0.3345	0.01505	0.5252
	Cell component
GO:0022627	cytosolic small ribosomal subunit	34	0.0002553	0.01401	0.001801	0.08637
GO:0015935	small ribosomal subunit	60	0.001365	0.05107	0.002138	0.09573
GO:0022626	cytosolic ribosome	86	1.505e-05	0.001456	0.0001791	0.01718
GO:0044391	ribosomal subunit	135	0.0001309	0.008976	0.0002039	0.01826
GO:0005840	ribosome	188	0.000605	0.02691	0.0007524	0.04812
	Metabolism
	GO Biological Processes
GO:0019752	carboxylic acid metabolic process	762	1.274e-07	0.0002894	4.239e-07	0.001592
	BioSystems
477135__REACTOME__REACT_111217	Metabolism	1475	1.277e-08	3.538e-05	2.297e-09	5.705e-06
132956__KEGG__hsa01100	Metabolic pathways	1105	7.606e-05	0.0124	7.137e-07	0.0008864
105921__REACTOME__REACT_6305	Respiratory electron transport, ATP synthesis by chemiosmotic coupling, and heat production by uncoupling proteins.	99	0.002357	0.1295	0.002222	0.1383
	Molecular function
GO:0016491	oxidoreductase activity	612	3.011e-06	0.006218	4.903e-06	0.006419
GO:0031406	carboxylic acid binding	165	4.133e-05	0.01933	0.0002345	0.05913
	Cell component
GO:0005739	mitochondrion	1474	9.759e-08	1.46e-05	1.123e-06	0.0001885
	Lipid metabolism
	GO Biological Processes
GO:0006639	acylglycerol metabolic process	104	2.972e-06	0.002678	1.495e-06	0.00202
GO:0006641	triglyceride metabolic process	95	1.749e-06	0.001834	1.495e-06	0.00202
GO:0006638	neutral lipid metabolic process	105	3.143e-06	0.002678	1.901e-06	0.002167
GO:0006091	generation of precursor metabolites and energy	353	8.905e-07	0.001112	3.342e-05	0.02227
GO:0006629	lipid metabolic process	1014	0.0001046	0.02501	0.0001107	0.05256
GO:0044255	cellular lipid metabolic process	787	0.0001863	0.03908	0.000159	0.06251
GO:0046486	glycerolipid metabolic process	304	0.001128	0.1378	0.0004767	0.1156
	BioSystems
106111__REACTOME__REACT_602	Lipid digestion, mobilization, and transport	54	0.003516	0.1703	0.00211	0.2172
106158__REACTOME__REACT_13621	HDL-mediated lipid transport	13	0.002382	0.1295	0.001457	0.2658
198915__WikiPathways__WP206	Fatty Acid Omega Oxidation	8	0.0008708	0.05979	0.002198	0.137
450__KEGG__ko03320; 83042__KEGG__hsa03320	PPAR signaling pathway	67	0.000549	0.0475	0.000406	0.0374
	Molecular function
GO:0005319	lipid transporter activity	85	0.04313	1	0.01332	0.5252
GO:0005496	steroid binding	76	0.0002127	0.05856	0.0008228	0.1267
GO:0005504	fatty acid binding	23	9.308e-05	0.02957	0.0003587	0.07224
	Carbohydrate metabolism
	GO Biological Processes
GO:0006066	alcohol metabolic process	327	0.001638	0.1815	0.001201	0.2208
GO:0044262	cellular carbohydrate metabolic process	104	0.00236	0.2377	0.000622	0.1321
GO:0005975	carbohydrate metabolic process	608	0.00193	0.26556	0.001951	0.2487
	BioSystems
413359__KEGG__hsa_M00047; 468234__KEGG__M00047	Creatine pathway	5	0.02815	0.6097	0.01672	0.5192
105715__REACTOME__REACT_34	Ethanol oxidation	7	0.0006555	0.05047	0.0008138	0.06317
287__KEGG__ko00010; 82926__KEGG__hsa00010	Glycolysis / Gluconeogenesis	58	0.004305	0.1956	0.006961	0.3137
413342__KEGG__hsa_M00003; 468196__KEGG__M00003	Gluconeogenesis, oxaloacetate => fructose-6P	14	0.002769	0.1476	0.01132	0.4328
	Molecular function
GO:0004029	aldehyde dehydrogenase (NAD) activity	17	0.001943	0.2589	0.0006603	0.108
	Nucleotide metabolism
	GO Biological Processes
GO:0072521	purine-containing compound metabolic process	303	0.001538	0.1719	0.001581	0.21614
GO:0034655	nucleobase-containing compound catabolic process	271	0.0001632	0.0353	0.001523	0.263
	BioSystems
106276__REACTOME__REACT_2086	Purine catabolism	9	0.001115	0.07191	0.002655	0.1499
	Single organism signaling
	GO Biological Processes
GO:0044710	single-organism metabolic process	3920	9.302e-10	6.34e-06	5.586e-07	0.001592
GO:0044712	single-organism catabolic process	798	0.0003411	0.12901	0.00059	0.2401
GO:0044802	single-organism membrane organization	565	0.001209	0.1586	0.00751	0.19642
GO:0044723	single-organism carbohydrate metabolic process	536	0.00742	0.2445	0.00558	0.1795
GO:0044711	single-organism biosynthetic process	1211	0.0006005	0.09148	0.0004575	0.1156
	Oxidative stress response
	GO Biological Processes
GO:0006749	glutathione metabolic process	34	8.741e-06	0.005957	1.337e-05	0.0127
GO:0006979	response to oxidative stress	314	2.715e-08	9.25e-05	5.375e-05	0.03225
GO:0006982	response to lipid hydroperoxide	4	8.89e-05	0.02244	0.0002173	0.07185
GO:0042542	response to hydrogen peroxide	89	2.403e-05	0.01092	0.0007204	0.154
GO:1902600	hydrogen ion transmembrane transport	88	0.004853	0.3347	0.000548	0.13773
GO:0002831	regulation of response to biotic stimulus	198	0.001013	0.1327	0.00071	0.1862
GO:0000302	response to reactive oxygen species	151	3.64e-05	0.01273	0.001451	0.2301
GO:1901685	glutathione derivative metabolic process	16	0.001705	0.1543	0.001744	0.1614
	BioSystems
1108784__BIOCYC__HUMAN_DETOX1-PWY-1	reactive oxygen species degradation	10	0.001389	0.08753	0.002655	0.1499
1108902__BIOCYC__META_DETOX1-PWY-1	reactive oxygen species degradation	7	0.0006555	0.05047	0.002655	0.1499
105698__REACTOME__REACT_13433	Biological oxidations	130	0.006252	0.2476	0.00486	0.21515
198916__WikiPathways__WP408	Oxidative Stress	27	0.000462	0.04269	0.005423	0.21658
198825__WikiPathways__WP15	Selenium Pathway	76	0.0008844	0.05979	0.006746	0.1103
105727__REACTOME__REACT_6926	Glutathione conjugation	23	0.00745	0.2851	0.007198	0.1137
198824__WikiPathways__WP100	Glutathione metabolism	16	0.003625	0.1703	0.009157	0.161
343__KEGG__ko00480; 82973__KEGG__hsa00480	Glutathione metabolism	42	3.553e-06	0.002078	5.696e-06	0.003537
	Molecular Function
GO:0016209	antioxidant activity	62	1.349e-07	0.0005571	2.029e-06	0.005313
GO:0030170	pyridoxal phosphate binding	48	3.496e-05	0.01933	4.1e-05	0.03578
GO:0004602	glutathione peroxidase activity	15	0.001508	0.2076	0.0006603	0.108
GO:0004601	peroxidase activity	34	0.0003051	0.07876	0.001289	0.1489
GO:0043295	glutathione binding	11	0.0007977	0.1298	0.001308	0.1489
GO:0004364	glutathione transferase activity	15	0.001508	0.2076	0.001308	0.1489
GO:0015078	hydrogen ion transmembrane transporter activity	83	0.004097	0.3453	0.002632	0.246
	Cell component
GO:0044439	peroxisomal part	77	0.0001773	0.01123	0.0003084	0.02436
GO:0044438	microbody part	77	0.0001773	0.01123	0.0003084	0.02436
GO:0031907	microbody lumen	34	0.0002553	0.01401	0.0004653	0.03289
GO:0005782	peroxisomal matrix	34	0.0002553	0.01401	0.0004653	0.03289
GO:0042579	microbody	117	0.0008721	0.03501	0.001277	0.06351
GO:0005777	peroxisome	117	0.0008721	0.03501	0.001277	0.06351
	Diseases
	BioSystems
106074__REACTOME__REACT_6152	Influenza Viral RNA Transcription and Replication	113	4.003e-05	0.01231	7.038e-05	0.02185
512__KEGG__ko05016; 83100__KEGG__hsa05016	Huntington's disease	175	5.404e-05	0.01231	9.677e-05	0.02185
1183535__REACTOME__REACT_355497	Infectious disease	338	0.0001044	0.01447	0.00109	0.08203
83098__KEGG__hsa05012	Parkinson's disease	128	0.0007647	0.05579	0.001285	0.09123
509__KEGG__ko05010; 83097__KEGG__hsa05010	Alzheimer's disease	150	0.001557	0.0959	0.005709	0.2027
	Cancer
	BioSystems
920980__WikiPathways__WP1589	Folate-Alcohol and Cancer Pathway	4	0.002259	0.05315	0.006526	0.09824	CBS
	Xenobiotic stimulus response
	GO Biological Processes
GO:0009410	response to xenobiotic stimulus	138	1.521e-05	0.008295	9.828e-05	0.04871
GO:0006805	xenobiotic metabolic process	129	0.0001416	0.03217	0.0004693	0.1156
GO:0071466	cellular response to xenobiotic stimulus	132	0.0001578	0.03469	0.0006359	0.1363
GO:0002831	regulation of response to biotic stimulus	198	0.001013	0.1327	0.00071	0.1862
	BioSystems
366240__REACTOME__REACT_75886; 366241__REACTOME__REACT_75822	Nonsense-Mediated Decay (NMD); Nonsense Mediated Decay (NMD) enhanced by the Exon Junction Complex (EJC)	94	0.0001835	0.01944	0.0002729	0.0262
	Transcription
	GO Biological Processes
GO:0019083	viral transcription	97	3.643e-05	0.01273	0.0002087	0.07185
GO:0000184	nuclear-transcribed mRNA catabolic process, nonsense-mediated decay	104	5.093e-05	0.01584	0.0002367	0.07292
GO:0019080	viral gene expression	106	5.58e-05	0.01584	0.000338	0.09634
	Vesicular trnsport
	Cell component
GO:0070062	extracellular exosome	2450	2.06e-13	9.894e-11	2.062e-09	7.632e-07
GO:0065010	extracellular membrane-bounded organelle	2450	2.06e-13	9.894e-11	2.062e-09	7.632e-07
GO:1903561	extracellular vesicle	2463	2.404e-13	9.894e-11	2.273e-09	7.632e-07
GO:0044421	extracellular region part	3269	2.013e-11	6.626e-09	2.077e-07	5.578e-05
GO:0031988	membrane-bounded vesicle	3128	2.188e-10	6.003e-08	4.109e-07	9.197e-05
GO:0031982	vesicle	3236	5.593e-10	1.315e-07	8.323e-07	0.0001597
GO:0060205	cytoplasmic membrane-bounded vesicle lumen	66	4.082e-06	0.00048	0.0007524	0.04812
GO:0031983	vesicle lumen	67	4.399e-06	0.0004828	0.0008248	0.04816
GO:0034774	secretory granule lumen	52	3.796e-05	0.003124	0.001973	0.09135
	Development
	GO Biological Processes
GO:0048741	skeletal muscle fiber development	18	0.0009705	0.0843	0.001056	0.20453
GO:0014904	myotube cell development	20	0.0008272	0.0901	0.002303	0.20453
	BioSystems
137911__Pathway Interaction Database__hnf3bpathway	FOXA2 and FOXA3 transcription factor networks	44	4.5e-06	0.00208	0.000131	0.0233
	Ploidy-inhibited modules
PATHWAY	Pway_comment	N_popul	P_hypergeo	qvalue	p_for3734	q_for3734
	Aerobic respiration
	GO: Biological processes
GO:0045333	cellular respiration	147	4.871e-14	6.64e-10	4.421e-12	5.04e-08
GO:0015980	energy derivation by oxidation of organic compounds	290	8.359e-12	3.798e-08	8.341e-10	3.17e-06
GO:0055114	oxidation-reduction process	873	1.503e-09	4.48e-06	1.071e-08	3.052e-05
GO:0072350	tricarboxylic acid metabolic process	35	1.643e-09	4.48e-06	1.591e-07	0.0003022
GO:0022904	respiratory electron transport chain	102	4.682e-08	7.799e-05	6.201e-07	0.0008837
GO:0022900	electron transport chain	104	5.358e-08	7.799e-05	6.201e-07	0.0008837
GO:0006099	tricarboxylic acid cycle	27	2.746e-08	5.348e-05	7.981e-07	0.001011
GO:0006102	isocitrate metabolic process	5	3.634e-07	0.0004128	2.036e-06	0.002321
GO:0006101	citrate metabolic process	31	5.722e-08	7.799e-05	2.973e-06	0.003081
GO:0019637	organophosphate metabolic process	752	5.354e-06	0.003317	4.552e-06	0.004324
GO:0009060	aerobic respiration	50	6.8e-07	0.000618	5.103e-06	0.004407
GO:0042776	mitochondrial ATP synthesis coupled proton transport	15	1.615e-05	0.006447	1.999e-05	0.01424
GO:0015986	ATP synthesis coupled proton transport	20	3.998e-05	0.01032	3.961e-05	0.01987
GO:0019674	NAD metabolic process	51	2.578e-05	0.00857	0.0001027	0.03352
GO:1990542	mitochondrial transmembrane transport	44	0.0004387	0.04302	0.0002292	0.05024
GO:0046034	ATP metabolic process	142	0.000114	0.02018	0.0003646	0.07126
GO:0006754	ATP biosynthetic process	30	0.000139	0.02204	0.0004125	0.07126
GO:0019752	carboxylic acid metabolic process	762	0.0001921	0.02507	0.0004322	0.07354
GO:0006733	oxidoreduction coenzyme metabolic process	92	0.0002604	0.03034	0.0004624	0.07537
GO:0009165	nucleotide biosynthetic process	184	0.0003807	0.03945	0.0005278	0.07669
	ByoSyst
477137__REACTOME__REACT_111083	The citric acid (TCA) cycle and respiratory electron transport	137	1.032e-12	2.859e-09	3.264e-13	8.107e-10
477135__REACTOME__REACT_111217	Metabolism	1475	2.726e-08	1.469e-05	5.956e-09	7.398e-06
106327__REACTOME__REACT_1046	Pyruvate metabolism and Citric Acid (TCA) cycle	42	3.931e-08	1.557e-05	3.952e-08	3.272e-05
413347__KEGG__hsa_M00010; 468203__KEGG__M00010	Citrate cycle, first carbon oxidation, oxaloacetate => 2-oxoglutarate	8	3.179e-08	1.469e-05	1.697e-07	6.761e-05
198787__WikiPathways__WP78	TCA Cycle	17	1.19e-08	1.224e-05	1.905e-07	6.761e-05
105919__REACTOME__REACT_1785	Citric acid cycle (TCA cycle)	18	1.641e-08	1.224e-05	1.905e-07	6.761e-05
132956__KEGG__hsa01100	Metabolic pathways	1105	2.639e-05	0.003483	2.721e-07	8.448e-05
468202__KEGG__M00009; 855811__KEGG__hsa_M00009	Citrate cycle (TCA cycle, Krebs cycle)	22	4.973e-08	1.723e-05	8.001e-07	0.0002208
198860__WikiPathways__WP111	Electron Transport Chain	94	5.071e-06	0.0008786	2.045e-06	0.0005081
303__KEGG__ko00190; 82942__KEGG__hsa00190	Oxidative phosphorylation	120	2.074e-05	0.003026	3.105e-06	0.0006426
288__KEGG__ko00020; 82927__KEGG__hsa00020	Citrate cycle (TCA cycle)	29	2.188e-07	6.739e-05	4.411e-06	0.0007304
105921__REACTOME__REACT_6305	Respiratory electron transport, ATP synthesis by chemiosmotic coupling, and heat production by uncoupling proteins.	99	6.856e-06	0.001056	5.495e-06	0.0008531
714485__KEGG__hsa01210; 717400__KEGG__ko01210	2-Oxocarboxylic acid metabolism	17	1.047e-06	0.0002233	6.77e-06	0.0009343
782397__BIOCYC__HUMAN_PWY66-398; 908028__BIOCYC__META_PWY66-398	TCA cycle; TCA cycle III (animals)	17	1.047e-06	0.0002233	1.053e-05	0.001308
576261__REACTOME__REACT_118595	Mitochondrial protein import	48	7.685e-05	0.008877	1.053e-05	0.001308
105922__REACTOME__REACT_6759	Formation of ATP by chemiosmotic coupling	15	4.505e-05	0.005429	2.561e-05	0.002766
522535__KEGG__hsa_M00158; 890450__KEGG__M00158	F-type ATPase, eukaryotes	14	3.616e-05	0.004556	2.561e-05	0.002766
198870__WikiPathways__WP623	Oxidative phosphorylation	52	0.001934	0.1489	0.0003983	0.03805
	GO: Molecular Function
GO:0016616	oxidoreductase activity, acting on the CH-OH group of donors, NAD or NADP as acceptor	103	2.189e-05	0.02048	1.49e-05	0.00845
GO:0016614	oxidoreductase activity, acting on CH-OH group of donors	116	3.884e-05	0.02558	1.811e-05	0.00845
GO:0044769	ATPase activity, coupled to transmembrane movement of ions, rotational mechanism	21	4.335e-05	0.02558	1.937e-05	0.00845
GO:0016491	oxidoreductase activity	612	2.479e-05	0.02048	3.836e-05	0.01435
GO:0004448	isocitrate dehydrogenase activity	5	0.0001066	0.04003	0.0001607	0.03237
GO:0016721	oxidoreductase activity, acting on superoxide radicals as acceptor	5	0.0001066	0.04003	0.0001607	0.03237
GO:0042626	ATPase activity, coupled to transmembrane movement of substances	90	0.0002184	0.06723	0.0003343	0.05176
GO:0043492	ATPase activity, coupled to movement of substances	103	0.0003662	0.08897	0.0003864	0.05176
GO:0015405	P-P-bond-hydrolysis-driven transmembrane transporter activity	96	0.0002799	0.07224	0.0003864	0.05176
	GO: Cell component
GO:0044429	mitochondrial part	812	1.529e-12	5.033e-10	1.169e-11	1.569e-08
GO:0005740	mitochondrial envelope	612	3.382e-10	5.567e-08	1.772e-09	6.246e-07
GO:0031966	mitochondrial membrane	578	1.756e-09	2.409e-07	1.021e-08	1.96e-06
GO:0005743	mitochondrial inner membrane	420	5.988e-08	7.041e-06	4.397e-08	5.905e-06
GO:0005739	mitochondrion	1474	5.885e-09	7.452e-07	7.526e-08	9.188e-06
GO:0019866	organelle inner membrane	463	1.606e-07	1.468e-05	9.604e-08	1.075e-05
GO:0005759	mitochondrial matrix	340	8.913e-08	9.78e-06	1.373e-07	1.317e-05
GO:0098798	mitochondrial protein complex	115	1.619e-06	0.0001212	4.035e-06	0.0002852
GO:0098800	inner mitochondrial membrane protein complex	88	8.439e-06	0.0005816	1.252e-05	0.0008404
GO:0044455	mitochondrial membrane part	153	8.48e-06	0.0005816	1.402e-05	0.0008969
GO:0005753	mitochondrial proton-transporting ATP synthase complex	17	1.992e-05	0.001311	3.903e-05	0.002184
GO:0000275	mitochondrial proton-transporting ATP synthase complex, catalytic core F(1)	3	2.969e-05	0.00181	0.0004835	0.02095
GO:0005741	mitochondrial outer membrane	134	6.449e-05	0.003538	0.0007854	0.03296
	Transport
	GO: Biological processes
GO:0034220	ion transmembrane transport	732	0.002929	0.1593	7.851e-05	0.03086
GO:0055085	transmembrane transport	1062	0.002534	0.1489	0.0001207	0.03621
GO:0006810	transport	3350	0.0001931	0.02507	0.0002908	0.06028
GO:0048878	chemical homeostasis	779	7.681e-06	0.004261	0.0003759	0.07126
GO:0035150	regulation of tube size	64	6.346e-05	0.01373	0.000767	0.1005
GO:0042592	homeostatic process	1204	2.852e-05	0.008848	0.002093	0.1988
	GO: Molecular Function
GO:0019829	cation-transporting ATPase activity	49	2e-05	0.02048	7.305e-06	0.006821
GO:0042625	ATPase activity, coupled to transmembrane movement of ions	50	2.168e-05	0.02048	7.305e-06	0.006821
GO:0046933	proton-transporting ATP synthase activity, rotational mechanism	8	1.881e-06	0.00777	7.816e-06	0.006821
GO:0015399	primary active transmembrane transporter activity	96	0.0002799	0.07224	0.0003864	0.05176
	GO: Cell component
GO:0070062	extracellular exosome	2450	4.936e-13	2.342e-10	2.549e-09	6.246e-07
GO:0065010	extracellular membrane-bounded organelle	2450	4.936e-13	2.342e-10	2.549e-09	6.246e-07
GO:0043230	extracellular organelle	2463	5.692e-13	2.342e-10	2.79e-09	6.246e-07
GO:1903561	extracellular vesicle	2463	5.692e-13	2.342e-10	2.79e-09	6.246e-07
GO:0031988	membrane-bounded vesicle	3128	5.897e-12	1.618e-09	1.394e-08	2.34e-06
GO:0031982	vesicle	3236	1.536e-11	3.613e-09	2.924e-08	4.363e-06
GO:0044421	extracellular region part	3269	2.043e-11	4.204e-09	1.247e-07	1.289e-05
GO:0005576	extracellular region	3778	1.706e-10	3.12e-08	2.557e-07	2.29e-05
GO:0043209	myelin sheath	162	1.756e-09	2.409e-07	7.883e-07	6.616e-05
GO:0031967	organelle envelope	942	1.15e-07	1.145e-05	1.426e-06	0.0001112
GO:0031975	envelope	944	1.182e-07	1.145e-05	1.491e-06	0.0001112
GO:0045259	proton-transporting ATP synthase complex	18	2.385e-05	0.00151	3.903e-05	0.002184
GO:0016469	proton-transporting two-sector ATPase complex	42	0.000318	0.01586	6.769e-05	0.003497
GO:0005615	extracellular space	1065	5.635e-07	4.417e-05	0.0002377	0.01183
GO:0045261	proton-transporting ATP synthase complex, catalytic core F(1)	4	5.925e-05	0.003363	0.0004835	0.02095
GO:0033178	proton-transporting two-sector ATPase complex, catalytic domain	14	0.0008806	0.03917	0.0004835	0.02095
	Nucleotide metabolism
	GO: Biological processes
GO:0009117	nucleotide metabolic process	423	1.184e-06	0.0009497	5.421e-06	0.004407
GO:0055086	nucleobase-containing small molecule metabolic process	474	3.296e-06	0.002247	2.637e-05	0.0167
GO:0009205	purine ribonucleoside triphosphate metabolic process	156	1.352e-05	0.00576	5.488e-05	0.02551
GO:0009141	nucleoside triphosphate metabolic process	183	3.338e-05	0.01011	0.0001003	0.03352
GO:0009259	ribonucleotide metabolic process	277	3.739e-05	0.01032	0.000119	0.03621
	ByoSyst
142277__BIOCYC__HUMAN_PWY-841	purine nucleotides de novo biosynthesis	35	0.0006061	0.056	0.001287	0.09988
907942__BIOCYC__HUMAN_PWY66-409	superpathway of purine nucleotide salvage	34	0.000556	0.05314	0.001287	0.09988
	Lipid metabolism
	GO: Biological processes
GO:0097006	regulation of plasma lipoprotein particle levels	40	9.688e-06	0.004554	3.036e-05	0.01821
	Oxidative stress
	GO: Biological processes
GO:0006979	response to oxidative stress	314	9.23e-06	0.004554	0.001998	0.1928
GO:1902882	regulation of response to oxidative stress	52	8.3e-07	0.0007071	0.0001548	0.03926
	ByoSyst
	GO: Molecular Function
	ByoSyst
509__KEGG__ko05010; 83097__KEGG__hsa05010	Alzheimer's disease	150	4.53e-07	0.0001256	3.92e-06	0.0007304
83098__KEGG__hsa05012	Parkinson's disease	128	2.169e-06	0.0004009	4.248e-06	0.0007304
	Muscle contraction
	GO: Biological processes
GO:0003012	muscle system process	240	1.26e-06	0.0009544	2.4e-05	0.0161
GO:0090257	regulation of muscle system process	178	2.856e-05	0.008848	0.0004025	0.07126
GO:0010744	positive regulation of macrophage derived foam cell differentiation	14	1.295e-05	0.005694	0.0004125	0.07126
GO:0006937	regulation of muscle contraction	140	0.0001066	0.02018	0.0006276	0.08833
GO:0060419	heart growth	23	6.166e-05	0.01356	0.0006702	0.09206
GO:0055017	cardiac muscle tissue growth	22	5.375e-05	0.01242	0.0006702	0.09206
GO:1903115	regulation of actin filament-based movement	42	0.0003821	0.03945	0.0008302	0.1076
GO:0003298	physiological muscle hypertrophy	5	0.0001118	0.02018	0.0009685	0.1142
GO:0003301	physiological cardiac muscle hypertrophy	5	0.0001118	0.02018	0.0009685	0.1142
GO:0061049	cell growth involved in cardiac muscle cell development	5	0.0001118	0.02018	0.0009685	0.1142
	ByoSyst
93344__KEGG__hsa04260; 93992__KEGG__ko04260	Cardiac muscle contraction	70	0.004511	0.2842	0.001287	0.09988
	GO: Biological processes
GO:0007568	aging	223	9.227e-06	0.004554	0.000349	0.12802
GO:1901215	regulation of neuron death	151	0.0001522	0.02251	0.001105	0.14709
GO:1903201	regulation of oxidative stress-induced cell death	41	0.0003556	0.0381	0.001077	0.145487
GO:1901214	regulation of neuron death	224	0.0009296	0.07726	0.003408	0.1573
	GO: Biological processes
GO:0010744	positive regulation of macrophage derived foam cell differentiation	14	1.295e-05	0.005694	0.0004125	0.07126
GO:0061041	regulation of wound healing	116	4.357e-05	0.01061	0.001552	0.1608
GO:0010743	regulation of macrophage derived foam cell differentiation	26	8.989e-05	0.01802	0.001988	0.1928
The microarray data were taken from
Wu C, et al., 2016. Nucleic Acids Res. 44(D1):D313-6. doi: 10.1093/nar/gkv1104
