# Supplementary material for: Somatic polyploidy is associated with the upregulation of c-MYC interacting genes and EMT-like signature
Source: Oncotarget. 2016 Sep 19;7(46):75235–60. doi: 10.18632/oncotarget.12118 (PMC5342737; doi:10.18632/oncotarget.12118)
Supplement: Supplementary file 10 [file oncotarget-07-75235-s010.xls]

## Sheet: match_19_10_2015_placenta-2
Supplementary Table 9: MYC interacting genes that are significantly
induced or repressed in 4n vs 2n decidua mouse cells
revealed by principal component analysis of 2 - transcriptomes
Column A: Official gene symbol for the mouse
Column B: NCBI gene description
Column C: Shared variation in standard deviations (SD)
Column D: Ploidy variation (SD)
Column E: Myc interaction stringency dtermined with String Data Base*
Mouse Gene Symb	Gene_annot	shared_variat	tissue_variat	Myc_Int_stringency
Development
Bmp2 (EMT#)	bone morphogenetic protein 2	1.38475	-4.53876	855
Tuft1	tuftelin 1	0.920496	-3.7829	270
Wnt5a	wingless-type MMTV integration site family, member 5A	1.62155	-3.73439	938
Gata3	GATA binding protein 3	1.33815	-3.65634	866
Chrd	chordin	0.579179	-3.2791	163
Hoxa11	homeobox A11	1.52316	-3.0804	206
Fgfr2	fibroblast growth factor receptor 2	0.675183	-3.0572	420
Sfrp5	secreted frizzled-related protein 5	0.680141	-2.96895	214
Pdgfra	platelet-derived growth factor receptor, alpha polypeptide	2.24469	-2.84337	392
Hand2	heart and neural crest derivatives expressed 2	1.27806	-2.78381	207
Myocd	myocardin	0.0980818	-2.72736	241
Hoxa9	homeobox A9	0.601298	-2.68254	329
Kit	v-kit Hardy-Zuckerman 4 feline sarcoma viral oncogene homolog	1.75097	-2.61698	920
Smad6	SMAD family member 6	0.75887	-2.5337	301
Hoxa10	homeobox A10	1.14837	-2.47929	305
Wnt4	wingless-type MMTV integration site family, member 4	0.409439	-2.39505	341
Gli3	GLI family zinc finger 3	0.324869	-2.34279	508
Fzd2	frizzled class receptor 2	0.690037	-2.2683	160
Klf5	Kruppel-like factor 5 (intestinal)	1.51624	-2.26619	866
Efna5	ephrin-A5	0.181774	-2.11912	233
Csrp2	cysteine and glycine-rich protein 2	1.1878	-2.10933	207
Smad9 (EMT#)	SMAD family member 9	0.366765	-2.09787	186
Mitf	microphthalmia-associated transcription factor	-0.154883	-2.05951	329
Fzd1	frizzled class receptor 1	1.7328	-2.04503	284
Sfrp4	secreted frizzled-related protein 4	2.5363	-2.04129	213
Sfrp2	secreted frizzled-related protein 2	0.39382	-2.03025	264
Cell cycle/growth
Fgfr1	fibroblast growth factor receptor 1	1.14042	-2.08573	468
Ptn	pleiotrophin	2.26754	-3.6804	237
Des	desmin	1.99234	-3.38281	241
Mme	membrane metallo-endopeptidase	1.10181	-3.35673	567
Figf	c-fos induced growth factor (vascular endothelial growth factor D)	0.908186	-3.33119	181
E2f8	E2F transcription factor 8	0.893899	-3.09657	201
Pgr	progesterone receptor	1.16085	-3.07724	589
Egfr	epidermal growth factor receptor	0.881222	-3.11474	960
Ccnb1	cyclin B1	0.934733	-2.87504	996
Wt1	Wilms tumor 1	1.68711	-2.8603	902
Pdgfc	platelet derived growth factor C	2.00326	-2.78283	192
Lpar1	lysophosphatidic acid receptor 1	1.28788	-2.60843	191
Fgf10	fibroblast growth factor 10	-0.10125	-2.54349	211
Kif11	kinesin family member 11	0.234177	-2.47109	163
Ccne1	cyclin E1	0.517074	-2.46237	973
Lamb2	laminin, beta 2 (laminin S)	2.17145	-2.39499	265
Esr1	estrogen receptor 1	1.57268	-2.36471	987
Wee1	WEE1 G2 checkpoint kinase	1.04157	-2.34025	491
Cdkn1c	cyclin-dependent kinase inhibitor 1C (p57, Kip2)	1.03882	-2.33853	731
Wnt6	wingless-type MMTV integration site family, member 6	0.393862	-2.28584	169
Ar	androgen receptor	0.209399	-2.2349	926
Angpt2	angiopoietin 2	1.842	-2.23436	241
Chek1	checkpoint kinase 1	0.130499	-2.13726	532
Tshz1	teashirt zinc finger homeobox 1	1.02753	-2.13019	191
Cks1b	CDC28 protein kinase regulatory subunit 1B	0.792922	-2.10931	282
Kpna2	karyopherin alpha 2 (RAG cohort 1, importin alpha 1)	1.26597	-2.09889	834
Aurka	aurora kinase A	0.385958	-2.09424	416
Ccna2	cyclin A2	0.890826	-2.09174	461
Ccnf	cyclin F	0.184852	-2.07992	179
Mcm7	minichromosome maintenance complex component 7	0.841808	-2.07895	481
Nop56	NOP56 ribonucleoprotein	1.7763	-2.07004	286
Ccne2	cyclin E2	-0.22649	-2.06859	986
Myc	myelocytomatosis oncogene	1.22672	-2.06013	1000
Limk2	LIM domain kinase 2	1.32384	-2.03742	188
Cdk1	cyclin-dependent kinase 1	0.823446	-2.03687	862
Timp1	TIMP metallopeptidase inhibitor 1	1.03784	-2.03373	412
Dkc1	dyskeratosis congenita 1, dyskerin	0.872924	-2.0322	270
Bub1	BUB1 mitotic checkpoint serine/threonine kinase	0.346368	-2.02639	386
Plk1	polo-like kinase 1	0.887904	-2.02557	515
Cenph	centromere protein H	-0.254387	-2.01754	163
Zbtb16	zinc finger and BTB domain containing 16	0.844403	-2.00315	872
Ndp	Norrie disease (pseudoglioma)	0.614128	-4.04872	163
Pbx1	pre-B-cell leukemia homeobox 1	1.34323	-2.59574	361
Cytoskeleton/ matrix
Krt19	keratin 19, type I	0.543868	-3.56156	382
Sdc2	syndecan 2	0.669229	-3.45707	215
Fbn1	fibrillin 1	1.89509	-3.4423	163
Plod2	procollagen-lysine, 2-oxoglutarate 5-dioxygenase 2	1.61884	-3.37586	185
Dcn	decorin	2.09112	-3.06363	211
Chl1	cell adhesion molecule L1-like	-0.274591	-2.98341	288
Lyve1	lymphatic vessel endothelial hyaluronan receptor 1	0.3445	-2.73062	165
Mgp	matrix Gla protein	2.00961	-2.50551	252
Col1a2	collagen, type I, alpha 2	2.33206	-2.49492	918
Col1a1	collagen, type I, alpha 1	2.73408	-2.41449	241
Anln	anillin actin binding protein	0.850853	-2.40777	159
Gsn	gelsolin	2.11311	-2.37023	300
Gja1	gap junction protein, alpha 1, 43kDa	2.84546	-2.2805	357
Mmp2	matrix metallopeptidase 2	1.43059	-2.2294	908
Hmmr	hyaluronan-mediated motility receptor (RHAMM)	-0.07365	-2.15096	163
Lox	lysyl oxidase	0.560643	-2.14724	306
Palld	palladin, cytoskeletal associated protein	0.770249	-2.12927	240
Cdh3	cadherin 3, type 1, P-cadherin (placental)	1.12416	-2.09641	171
DNA damage
Brca1	breast cancer 1, early onset	-0.208133	-2.0189	997
H2afx	H2A histone family, member X	0.836176	-2.08072	510
Xrcc5	X-ray repair complementing defective repair in Chinese hamster cells 5 (double-strand-break rejoining)	0.504372	-2.08724	519
Ddb1	damage-specific DNA binding protein 1, 127kDa	2.39319	-2.09626	686
Lipid metabolism
Cyp11a1	cytochrome P450, family 11, subfamily A, polypeptide 1	1.33752	-4.08767	193
Pla2r1	phospholipase A2 receptor 1, 180kDa	0.586453	-3.51118	633
Rrm2	ribonucleotide reductase M2	2.67404	-3.43428	856
Sphk1	sphingosine kinase 1	0.719785	-2.58548	241
Rrm1	ribonucleotide reductase M1	2.02586	-2.55146	379
Cad	carbamoyl-phosphate synthetase 2, aspartate transcarbamylase, and dihydroorotase	0.957267	-2.43733	958
Adcy2	adenylate cyclase 2 (brain)	0.373229	-2.32168	163
Pla2g4a	phospholipase A2, group IVA (cytosolic, calcium-dependent)	1.18245	-2.10385	836
Sugar metabolism
Hk2	hexokinase 2	1.76387	-2.86773	382
Isyna1	inositol-3-phosphate synthase 1	2.09734	-2.83892	159
Igf1	insulin-like growth factor 1 (somatomedin C)	1.43986	-2.08431	581
Gys1	glycogen synthase 1 (muscle)	0.832249	-2.07491	163
Signaling
Tshr	thyroid stimulating hormone receptor	0.605829	-4.73281	216
Dio3	deiodinase, iodothyronine, type III	1.58856	-3.90103	158
Ntrk1	neurotrophic tyrosine kinase, receptor, type 1	0.531907	-3.29727	435
Padi2	peptidyl arginine deiminase, type II	1.34534	-3.24202	174
Rorb	RAR-related orphan receptor B	0.17344	-2.86009	163
Rorb	RAR-related orphan receptor B	0.17344	-2.86009	163
Stmn2	stathmin 2	0.360128	-2.6002	197
Rarb	retinoic acid receptor, beta	0.0919846	-2.55718	192
Fst	follistatin	1.91228	-2.54327	240
Tyro3	TYRO3 protein tyrosine kinase	0.509174	-2.53172	159
Penk	proenkephalin	1.30192	-2.41335	216
Ephb2	EPH receptor B2	0.682719	-2.34161	214
Prkaa2	protein kinase, AMP-activated, alpha 2 catalytic subunit	0.0648201	-2.20558	196
Tfrc	transferrin receptor	1.24898	-2.18145	990
Trip13	thyroid hormone receptor interactor 13	0.348961	-2.1548	176
Fstl3	follistatin-like 3 (secreted glycoprotein)	0.564474	-2.14321	300
Sema3c	sema domain, immunoglobulin domain (Ig), short basic domain, secreted, (semaphorin) 3C	0.12886	-2.1174	167
Vdac1	voltage-dependent anion channel 1	1.56583	-2.07965	266
Ehbp1	EH domain binding protein 1	0.371698	-2.0501	197
Immunity
Cd55	CD55 molecule, decay accelerating factor for complement (Cromer blood group)	0.654834	-3.30583	163
Ptges	prostaglandin E synthase	1.08832	-3.01096	198
Cd63	CD63 molecule	1.2848	-2.55962	205
Cxcl14	chemokine (C-X-C motif) ligand 14	2.11937	-2.49666	194
A2m	alpha-2-macroglobulin	3.38318	-2.28441	171
Fkbp4	FK506 binding protein 4, 59kDa	1.3449	-2.16483	207
C2	complement component 2	0.246127	-2.1572	183
Gas1	growth arrest-specific 1	1.29226	-2.12084	196
Gzmb	granzyme B (granzyme 2, cytotoxic T-lymphocyte-associated serine esterase 1)	0.735871	-2.06018	396
Protein synthesis
Serping1	serpin peptidase inhibitor, clade G (C1 inhibitor), member 1	2.25641	-2.57083	190
Usp1	ubiquitin specific peptidase 1	1.07636	-2.53668	158
Ctsk	cathepsin K	0.272406	-2.4081	196
Serpinb9	serpin peptidase inhibitor, clade B (ovalbumin), member 9	0.781054	-2.21281	241
Anpep	alanyl (membrane) aminopeptidase	0.545617	-2.19554	330
Glul	glutamate-ammonia ligase	2.02688	-2.09264	242
Rps6ka5	ribosomal protein S6 kinase, 90kDa, polypeptide 5	0.674746	-2.06169	216
Asns	asparagine synthetase (glutamine-hydrolyzing)	1.34334	-2.04894	213
Gnl3l	guanine nucleotide binding protein-like 3 (nucleolar)	0.887502	-2.03565	282
Rrp1b	ribosomal RNA processing 1B	0.694885	-2.0426	179
Oxidative stress
Gsta4	glutathione S-transferase alpha 4	0.724816	-2.89356	419
Nox4	NADPH oxidase 4	0.0810026	-2.6305	242
Pex11	peroxisomal biogenesis factor 11 alpha	-0.0926148	-2.62441	181
Prdx2	peroxiredoxin 2	1.30208	-2.02199	311
Chromatin
Top2a	topoisomerase (DNA) II alpha 170kDa	0.955608	-2.81897	528
Hdac4	histone deacetylase 4	1.26314	-2.10975	297
Mthfd1	methylenetetrahydrofolate dehydrogenase (NADP+ dependent) 1, methenyltetrahydrofolate cyclohydrolase, formyltetrahydrofolate synthetase	0.939749	-2.759	158
Nudt5	nudix (nucleoside diphosphate linked moiety X)-type motif 5	1.0744	-2.08876	163
Decreased in ploidy
Mouse Gene Symb	Gene_annot	shared_variat	polyploidy_Variat	string10_stringency
Decreased in ploidy
Mouse Gene Symb	Gene_annot	shared_variat	polyploidy_Variat	string10_stringency
Csf3r	colony stimulating factor 3 receptor (granulocyte)	1.02687	6.11724	207
Sell	selectin L	1.05539	5.94486	216
Mmp8	matrix metallopeptidase 8	0.141062	5.74654	309
Itgam	integrin, alpha M (complement component 3 receptor 3 subunit)	1.07918	5.53566	416
Itgal	integrin, alpha L (antigen CD11A (p180), lymphocyte function-associated antigen 1; alpha polypeptide)	1.15787	4.07521	294
Mmp9	matrix metallopeptidase 9	0.56982	3.8727	957
Itgax	integrin, alpha X (complement component 3 receptor 4 subunit)	0.265758	3.79508	252
Thbs1	thrombospondin 1	1.71809	3.74421	889
Clec10a	C-type lectin domain family 10, member A	-0.201118	3.176	163
Sdc3	syndecan 3	0.895291	2.88145	227
Asap1	ArfGAP with SH3 domain, ankyrin repeat and PH domain 1	0.765415	2.86597	192
Csf2ra	colony stimulating factor 2 receptor, alpha, low-affinity (granulocyte-macrophage)	1.46445	2.79734	193
Esam	endothelial cell adhesion molecule	1.4416	2.55712	204
Mcam	melanoma cell adhesion molecule	1.66273	2.49989	262
Itgb7	integrin, beta 7	0.426781	2.39155	163
Cdh5	cadherin 5, type 2 (vascular endothelium)	2.08215	2.37995	413
Lgals3	lectin, galactoside-binding, soluble, 3	1.39615	2.35859	325
Hspg2	heparan sulfate proteoglycan 2	1.45361	2.25412	197
Itga6	integrin, alpha 6	1.55024	2.25252	917
Icam2	intercellular adhesion molecule 2	0.652319	2.22893	163
F5	coagulation factor V (proaccelerin, labile factor)	-0.38611	2.19239	178
Ifrd1	interferon-related developmental regulator 1	2.42234	2.11353	186
Col4a1	collagen, type IV, alpha 1	1.92855	2.02783	158
Signaling
S100a9	S100 calcium binding protein A9	0.922165	6.77759	167
S100a8	S100 calcium binding protein A8	0.814828	5.27397	241
Plek	pleckstrin	1.63012	5.25599	472
Mx1	MX dynamin-like GTPase 1	-0.0412257	5.13096	266
Sp100	SP100 nuclear antigen	1.06459	4.99353	206
Syk	spleen tyrosine kinase	0.69492	4.24886	871
Slc11a1	solute carrier family 11 (proton-coupled divalent metal ion transporter), member 1	1.14889	4.16791	863
Vav1	vav 1 guanine nucleotide exchange factor	0.784694	3.93222	457
Ace	angiotensin I converting enzyme	0.928487	3.90791	242
Selplg	selectin P ligand	1.16116	3.87276	343
Adrbk2	adrenergic, beta, receptor kinase 2	0.169788	3.43236	167
Gpr65	G protein-coupled receptor 65	0.387589	3.43113	815
Prkcb	protein kinase C, beta	0.39796	3.26292	151
Smox	spermine oxidase	1.28967	3.20706	179
Dok3	docking protein 3	0.590205	3.17106	257
Abcg1	ATP-binding cassette, sub-family G (WHITE), member 1	1.05913	3.10184	151
Trib1	tribbles pseudokinase 1	0.78505	3.03934	340
Ptk2b	protein tyrosine kinase 2 beta	1.06544	2.91675	345
Fxyd5	FXYD domain containing ion transport regulator 5	2.26195	2.87005	201
Prkcd	protein kinase C, delta	1.53099	2.86119	177
Enpp2	ectonucleotide pyrophosphatase/phosphodiesterase 2	0.506165	2.78479	194
Slc7a7	solute carrier family 7 (amino acid transporter light chain, y+L system), member 7	0.334421	2.77315	156
Pde4b	phosphodiesterase 4B, cAMP-specific	0.190155	2.73651	163
Rhbdf2	rhomboid 5 homolog 2 (Drosophila)	0.467868	2.50733	197
Alpk1	alpha-kinase 1	0.186719	2.50294	167
Trib2	tribbles pseudokinase 2	0.660112	2.4906	173
Btg2	BTG family, member 2	1.90547	2.47452	852
Kcnq1	potassium channel, voltage gated KQT-like subfamily Q, member 1	0.673642	2.45774	158
S1pr1	sphingosine-1-phosphate receptor 1	1.2109	2.42739	197
Lmo2	LIM domain only 2 (rhombotin-like 1)	1.31456	2.40808	392
Clca2	chloride channel accessory 2	0.773579	2.38914	167
Flt3	fms-related tyrosine kinase 3	-0.0208162	2.38441	501
Cav2	caveolin 2	0.274376	2.32318	242
Plxna2	plexin A2	0.593548	2.2521	196
Camkk2	calcium/calmodulin-dependent protein kinase kinase 2, beta	0.360311	2.24788	195
Slc9a3r1	solute carrier family 9, subfamily A (NHE3, cation proton antiporter 3), member 3 regulator 1	0.695553	2.23249	171
Lrrk2	leucine-rich repeat kinase 2	-0.417554	2.19363	258
Cebpb	CCAAT/enhancer binding protein (C/EBP), beta	1.41185	2.16432	780
Ncf2	neutrophil cytosolic factor 2	0.640157	2.14506	207
Hmox1	heme oxygenase 1	1.72151	2.28761	457
Protein synthesis
Serpinb10	serpin peptidase inhibitor, clade B (ovalbumin), member 10	-0.316957	5.7168	166
Hdc	histidine decarboxylase	1.26362	5.07365	151
Ctss	cathepsin S	2.16336	4.89016	300
Asprv1	aspartic peptidase, retroviral-like 1	0.930112	4.10052	156
Pstpip2	proline-serine-threonine phosphatase interacting protein 2	0.171527	3.83243	151
Ctsc	cathepsin C	2.36609	2.98956	242
Ctsb	cathepsin B	2.28222	2.43026	356
Serpinb2	serpin peptidase inhibitor, clade B (ovalbumin), member 2	-0.551774	2.30061	265
Ptpn1	protein tyrosine phosphatase, non-receptor type 1	1.46354	2.26696	309
Ppp1r15a	protein phosphatase 1, regulatory subunit 15A	1.17779	2.09744	285
Ppp2r5a	protein phosphatase 2, regulatory subunit B', alpha	1.59885	2.02196	961
Kdm6b	lysine (K)-specific demethylase 6B	1.40291	2.00076	242
Aerobic metabolism
Ucp2	uncoupling protein 2 (mitochondrial, proton carrier)	2.31793	2.53183	191
Hp_Hp	haptoglobin	1.23324	5.62039	163
Lipid metabolim
Apobec1	apolipoprotein B mRNA editing enzyme, catalytic polypeptide 1	1.25894	4.92416	196
Lcn2	lipocalin 2	1.61331	3.76509	167
Apoe	apolipoprotein E	2.23644	2.81327	329
Plcb1	phospholipase C, beta 1 (phosphoinositide-specific)	0.400588	2.80047	163
Growth and proliferation
Spi1	Spi-1 proto-oncogene	0.780385	4.65266	903
Tpd52	tumor protein D52	0.418614	4.28095	822
Mafb	v-maf avian musculoaponeurotic fibrosarcoma oncogene homolog B	0.607133	3.31732	333
Kdr	kinase insert domain receptor	1.9399	3.30127	507
Birc3	baculoviral IAP repeat containing 3	0.85246	3.28521	595
Dusp16	dual specificity phosphatase 16	1.00787	3.2765	198
Plk3	polo-like kinase 3	0.653691	3.14065	198
Pik3cd	phosphatidylinositol-4,5-bisphosphate 3-kinase, catalytic subunit delta	0.717644	3.13333	167
Dusp6	dual specificity phosphatase 6	1.4552	3.12811	343
Pik3cg	phosphatidylinositol-4,5-bisphosphate 3-kinase, catalytic subunit gamma	0.626452	3.01821	254
Plk2	polo-like kinase 2	1.95058	2.88922	201
Tiam1	T-cell lymphoma invasion and metastasis 1	0.304587	2.88265	703
Fes	FES proto-oncogene, tyrosine kinase	0.651946	2.69214	416
Bcl6	B-cell CLL/lymphoma 6	0.783529	2.67618	942
Fli1	Fli-1 proto-oncogene, ETS transcription factor	1.42808	2.61353	398
Bcl11a	B-cell CLL/lymphoma 11A (zinc finger protein)	0.367905	2.54206	216
Lyl1	lymphoblastic leukemia associated hematopoiesis regulator 1	0.627995	2.52361	267
Ets1	v-ets avian erythroblastosis virus E26 oncogene homolog 1	1.09555	2.36283	517
Bcl6b	B-cell CLL/lymphoma 6, member B	0.673954	2.28022	241
Rgcc	regulator of cell cycle	0.943926	2.21778	499
Akt3	v-akt murine thymoma viral oncogene homolog 3	0.587356	2.03945	300
Mcl1	myeloid cell leukemia 1	2.68169	2.14226	945
Pik3r5	phosphoinositide-3-kinase, regulatory subunit 5	0.441472	2.13408	157
Map3k8	mitogen-activated protein kinase kinase kinase 8	1.04946	2.58157	242
Rho signaling
Arhgap4	Rho GTPase activating protein 4	0.613536	4.61998	201
Rasgrp4	RAS guanyl releasing protein 4	0.460681	3.70869	163
Arhgap4	Rho GTPase activating protein 4	0.613536	3.61998	201
Rac2	ras-related C3 botulinum toxin substrate 2 (rho family, small GTP binding protein Rac2)	1.1098	3.60736	715
Prex2	phosphatidylinositol-3,4,5-trisphosphate-dependent Rac exchange factor 2	0.712948	2.67666	195
Arhgap9	Rho GTPase activating protein 9	0.543258	2.41147	151
Dlc1	DLC1 Rho GTPase activating protein	0.49041	2.36588	241
Arhgef2	Rho/Rac guanine nucleotide exchange factor (GEF) 2	0.694797	2.24534	332
Rap1a	RAP1A, member of RAS oncogene family	1.61032	2.22552	242
Rhog	ras homolog family member G	1.49478	2.13152	163
Rapgef3	Rap guanine nucleotide exchange factor (GEF) 3	0.450361	2.01475	235
Apoptosis
Rb1	retinoblastoma 1	0.514137	3.02885	986
Bcl2l11	BCL2-like 11 (apoptosis facilitator)	0.845757	3.41613	469
Malt1	MALT1 paracaspase	0.778653	3.20164	416
Casp1	caspase 1, apoptosis-related cysteine peptidase	0.326485	2.45267	407
Wipf1	WAS/WASL interacting protein family, member 1	0.481759	2.449	169
Fas	Fas cell surface death receptor	-0.167816	2.43324	503
Pak1	p21 protein (Cdc42/Rac)-activated kinase 1	-0.0844133	3.11272	836
Oxidative srtess
Pparg	peroxisome proliferator-activated receptor gamma	0.324016	2.14724	503
Gadd45a	growth arrest and DNA-damage-inducible, alpha	1.17846	2.08148	992
Ier3	immediate early response 3	1.38329	2.00651	252
Development
Stat5b	signal transducer and activator of transcription 5B	0.70665	2.1508	972
Hhex	hematopoietically expressed homeobox	-0.145014	2.02481	214
Eng	endoglin	2.06027	2.2852	215
Immunity
Cxcr2	chemokine (C-X-C motif) receptor 2	0.430265	6.7248	159
Il1b	interleukin 1, beta	1.99298	6.32615	401
Ccr1	chemokine (C-C motif) receptor 1	0.169653	6.0749	181
Cybb	cytochrome b-245, beta polypeptide	2.07041	5.98592	195
Ccr2	chemokine (C-C motif) receptor 2	1.19581	5.94468	163
Cd52	CD52 molecule	1.11518	4.8657	167
Il1a	interleukin 1, alpha	0.579871	4.76627	252
Cd274	CD274 molecule	1.11446	4.3658	196
Tlr2	toll-like receptor 2	1.26017	4.23398	252
Tnf	tumor necrosis factor	1.14328	4.20526	979
Ifit3	interferon-induced protein with tetratricopeptide repeats 3	0.227249	4.20145	270
Lcp2	lymphocyte cytosolic protein 2 (SH2 domain containing leukocyte protein of 76kDa)	0.644631	4.1272	211
Tyrobp	TYRO protein tyrosine kinase binding protein	1.40654	4.12422	175
Ncf1	neutrophil cytosolic factor 1	1.06623	4.12334	242
Cd33	CD33 molecule	0.897032	4.07832	165
Tlr7	toll-like receptor 7	0.327776	4.05355	167
Il2rg	interleukin 2 receptor, gamma	1.6129	3.87725	929
Cd48	CD48 molecule	0.552946	3.69554	197
Irf5	interferon regulatory factor 5	0.543674	3.69023	173
Cd68	CD68 molecule	1.82053	3.65235	281
Lcp1	lymphocyte cytosolic protein 1 (L-plastin)	1.76059	3.61745	163
Tnfaip3	tumor necrosis factor, alpha-induced protein 3	1.75789	3.57811	216
Nfkbiz	nuclear factor of kappa light polypeptide gene enhancer in B-cells inhibitor, zeta	1.54447	3.55486	158
Cd244	CD244 molecule, natural killer cell receptor 2B4	0.335449	3.55355	163
Il7	interleukin 7	-0.664205	3.54298	196
Fcer1g	Fc fragment of IgE, high affinity I, receptor for; gamma polypeptide	1.72574	3.51838	163
Nr4a1	nuclear receptor subfamily 4, group A, member 1	2.61542	3.49624	418
Slpi	secretory leukocyte peptidase inhibitor	0.627533	3.44977	191
Ifit2	interferon-induced protein with tetratricopeptide repeats 2	1.07908	3.3946	165
Cd86	CD86 molecule	-0.00755259	3.38826	163
Msr1	macrophage scavenger receptor 1	0.776241	3.37467	242
Ccr5	chemokine (C-C motif) receptor 5 (gene/pseudogene)	0.696784	3.31603	179
Tnip3	TNFAIP3 interacting protein 3	-0.243392	3.30787	158
Cd72	CD72 molecule	0.0305966	3.29541	167
Lsp1	lymphocyte-specific protein 1	2.07548	3.2732	163
Btk	Bruton agammaglobulinemia tyrosine kinase	-0.246094	3.27043	302
Tnfsf10	tumor necrosis factor (ligand) superfamily, member 10	0.148904	3.21315	471
Cxcl10	chemokine (C-X-C motif) ligand 10	1.62075	3.11582	163
Tnfrsf1b	tumor necrosis factor receptor superfamily, member 1B	1.52738	3.04212	163
Ms4a1	membrane-spanning 4-domains, subfamily A, member 1	-0.919697	2.98398	191
Cfp	complement factor properdin	1.12581	2.9496	159
Ptgs2	prostaglandin-endoperoxide synthase 2 (prostaglandin G/H synthase and cyclooxygenase)	2.58827	2.88872	417
Aplnr	apelin receptor	1.43548	2.83837	163
Gadd45b	growth arrest and DNA-damage-inducible, beta	2.01022	2.73636	345
Ikzf1	IKAROS family zinc finger 1 (Ikaros)	0.323974	2.72195	871
Tlr9	toll-like receptor 9	0.338109	2.71373	167
Ifih1	interferon induced with helicase C domain 1	0.69042	2.6978	167
B2m	beta-2-microglobulin	2.91259	2.66238	359
Cd80	CD80 molecule	-0.376459	2.64462	840
Irf2	interferon regulatory factor 2	0.777685	2.6311	396
Ebf1	early B-cell factor 1	0.251575	2.62086	260
Tie1	tyrosine kinase with immunoglobulin-like and EGF-like domains 1	1.31884	2.59509	319
Nfkbia	nuclear factor of kappa light polypeptide gene enhancer in B-cells inhibitor, alpha	2.4047	2.52233	936
Cfb	complement factor B	0.843359	2.50852	236
Ciita	class II, major histocompatibility complex, transactivator	-0.115824	2.49517	405
Fcgr2b	Fc fragment of IgG, low affinity IIb, receptor (CD32)	0.254518	2.42189	177
Traf1	TNF receptor-associated factor 1	-0.117182	2.30597	478
Ifit1	interferon-induced protein with tetratricopeptide repeats 1	0.521135	2.26575	206
Il21r	interleukin 21 receptor	-0.0723706	2.26227	163
Scarb1	scavenger receptor class B, member 1	2.14776	2.25236	169
Cd38	CD38 molecule	1.10919	2.23917	355
Cd7	CD7 molecule	0.0533173	2.22723	242
Irf4	interferon regulatory factor 4	-0.609566	2.22514	509
Nfkb1	nuclear factor of kappa light polypeptide gene enhancer in B-cells 1	1.28175	2.2036	993
Sema3f	sema domain, immunoglobulin domain (Ig), short basic domain, secreted, (semaphorin) 3F	1.05595	2.16045	201
Fbxl5	F-box and leucine-rich repeat protein 5	1.55003	2.15133	227
Cd40	CD40 molecule, TNF receptor superfamily member 5	0.281299	2.07811	532
Il6	interleukin 6	-0.294644	2.07449	928
Cd2	CD2 molecule	-0.354024	2.01207	290
****Skazarchuk, et al., 2015. STRING v10: .
Nucleic Acids Res. 2015 Jan;43 (Database issue):D447-52. doi: 10.1093/nar/gku1003.
Red font - genes that were confirmed by cross species gene by gene
comparison of polyploid vs diploid human and mouse heart, iver
and 4n/2n decidua cells (Supplemetary table 1)
Blue font - genes that were confirmed by PCA for polyploid
vs diploid heart and liver (Supplementary Table 7)
The data were taken from
Ma X., et al., 2011. PLoS One. 2011;6(10):e26774. doi: 0.1371/journal.pone.0026774.
