# Supplementary material for: Somatic polyploidy is associated with the upregulation of c-MYC interacting genes and EMT-like signature
Source: Oncotarget. 2016 Sep 19;7(46):75235–60. doi: 10.18632/oncotarget.12118 (PMC5342737; doi:10.18632/oncotarget.12118)
Supplement: Supplementary file 11 [file oncotarget-07-75235-s011.xls]

## Sheet: Sheet1
Supplementary Table 10: Gene modules enriching for PCA revealed
genes that are induced in 4b/2n mouse decidua cells
Column A: GO module or BioSyst Pathway number
Column B: GO module or BioSyst Pathway name
Coumn C: Pathway gene number in the sample
Column D: P value for pathway enrichment compared to all orthologs
Column E: P (FDR) value for pathway enrichmant compared to all orthologs
Column F: P value for pathway enrichment compared to all orthologous Myc targets
Column G: P (FDR) for pathway enrichment compared to all orthologous Myc targets
PATHWAY	Pway_comment	n_sample	P_hypergeo	qvalue	p_for3734	q_for3734
	Development
	GO: Biological processes
GO:0001655	urogenital system development	33	5.25e-23	1.022e-19	3.922e-13	4.471e-09
GO:0072001	renal system development	28	4.516e-19	6.156e-16	4.087e-11	2.33e-07
GO:0032502	developmental process	122	1.288e-26	1.167e-22	1.995e-10	5.787e-07
GO:0001822	kidney development	26	1.384e-17	1.258e-14	2.538e-10	5.787e-07
GO:0048513	organ development	90	3.239e-26	1.471e-22	7.723e-10	1.467e-06
GO:0048731	system development	105	3.852e-25	1.05e-21	1.532e-09	2.183e-06
GO:0048856	anatomical structure development	112	4.561e-24	1.036e-20	4.319e-09	4.37e-06
GO:0001823	mesonephros development	16	1.103e-14	5.57e-12	4.6e-09	4.37e-06
GO:0060065	uterus development	8	3.651e-12	7.899e-10	5.93e-09	5.201e-06
GO:0003006	developmental process involved in reproduction	36	1.663e-17	1.417e-14	7.794e-09	6.347e-06
GO:0061458	reproductive system development	31	7.817e-18	7.611e-15	9.795e-09	6.979e-06
GO:0035295	tube development	38	9.602e-19	1.19e-15	1.138e-08	7.632e-06
GO:0001501	skeletal system development	29	5.377e-14	2.121e-11	7.924e-08	4.754e-05
GO:0072164	mesonephric tubule development	14	1.956e-12	5.173e-10	1.409e-07	6.986e-05
GO:0009653	anatomical structure morphogenesis	70	7.13e-18	7.476e-15	1.826e-07	8.673e-05
GO:0072073	kidney epithelium development	15	2.486e-11	4.184e-09	9.982e-07	0.0003924
GO:0048732	gland development	30	1.548e-16	1.111e-13	1.484e-06	0.000564
GO:2000027	regulation of organ morphogenesis	17	2.627e-12	6.285e-10	1.606e-06	0.0005764
GO:0035107	appendage morphogenesis	15	1.508e-10	2.259e-08	1.669e-06	0.0005764
GO:0022414	reproductive process	42	4.032e-13	1.278e-10	1.802e-06	0.0005924
GO:0055123	digestive system development	16	7.709e-12	1.501e-09	1.819e-06	0.0005924
GO:0008406	gonad development	17	3.348e-11	5.499e-09	2.814e-06	0.0008669
GO:0009888	tissue development	57	4.289e-17	3.248e-14	3.669e-06	0.001077
GO:0045137	development of primary sexual characteristics	17	5.199e-11	8.436e-09	3.683e-06	0.001077
GO:0060173	limb development	15	8.63e-10	1.041e-07	4.326e-06	0.001203
GO:0009790	embryo development	43	1.125e-15	7.671e-13	7.163e-06	0.001899
GO:0072359	circulatory system development	38	3.808e-15	2.359e-12	8.835e-06	0.00219
GO:0048565	digestive tract development	14	3.701e-10	4.946e-08	1.375e-05	0.002894
GO:0035567	non-canonical Wnt signaling pathway	7	1.124e-07	8.195e-06	1.531e-05	0.003105
GO:0001763	morphogenesis of a branching structure	17	6.175e-11	9.903e-09	1.614e-05	0.003118
GO:0060070	canonical Wnt signaling pathway	12	4.408e-10	5.668e-08	3.125e-05	0.005291
GO:0016055	Wnt signaling pathway	17	1.815e-09	1.995e-07	5.781e-05	0.008449
GO:0048568	embryonic organ development	23	5.689e-10	7.18e-08	0.0001072	0.01328
GO:0090179	planar cell polarity pathway involved in neural tube closure	4	8.47e-06	0.0003386	0.0001234	0.01497
GO:0060071	Wnt signaling pathway, planar cell polarity pathway	4	7.703e-05	0.002238	0.0006656	0.04833
	BioSystems
1127531__REACTOME__REACT_264533	WNT5A-dependent internalization of FZD2, FZD5 and ROR2	2	0.01647	0.2683	0	0
137935__Pathway Interaction Database__foxm1pathway	FOXM1 transcription factor network	9	5.215e-09	3.614e-06	2.415e-05	0.015
692234__KEGG__hsa04151; 692979__KEGG__ko04151	PI3K-Akt signaling pathway	21	7.269e-08	4.03e-05	0.0009429	0.02342
474__KEGG__ko04340; 83063__KEGG__hsa04340	Hedgehog signaling pathway	6	0.0001541	0.01251	0.0004006	0.0166
198835__WikiPathways__WP47	Hedgehog Signaling Pathway	4	0.0002971	0.01915	1.4e-05	0.01892
137987__Pathway Interaction Database__telomerasepathway	Regulation of Telomerase	7	8.972e-05	0.007537	0.001017	0.01374
198789__WikiPathways__WP428	Wnt Signaling Pathway	7	5.284e-05	0.005425	0.002017	0.01374
475__KEGG__ko04350; 83064__KEGG__hsa04350	TGF-beta signaling pathway	7	0.0003396	0.02047	0.002021	0.01764
	Growth and proliferation
	GO: Biological processes
GO:0051302	regulation of cell division	18	4.035e-10	5.288e-08	1.396e-05	0.002894
GO:0048145	regulation of fibroblast proliferation	11	1.082e-09	1.276e-07	1.58e-05	0.003105
GO:0051301	cell division	21	3.006e-08	2.61e-06	1.91e-05	0.003628
GO:0046605	regulation of centrosome cycle	6	2.051e-06	9.81e-05	8.855e-05	0.01152
GO:0051299	centrosome separation	3	5.394e-05	0.001667	8.895e-05	0.01152
GO:0046602	regulation of mitotic centrosome separation	3	1.596e-06	7.881e-05	8.895e-05	0.01152
GO:0051783	regulation of nuclear division	12	1.584e-07	1.119e-05	0.0001667	0.01882
GO:0051726	regulation of cell cycle	37	3.111e-12	7.187e-10	0.0002857	0.0276
GO:0051297	centrosome organization	6	9.407e-05	0.002645	0.0003063	0.0291
GO:0007098	centrosome cycle	5	5.156e-05	0.001616	0.0003575	0.03209
GO:0071363	cellular response to growth factor stimulus	31	2.019e-12	5.192e-10	0.0004773	0.04025
	BioSystems
711360__WikiPathways__WP2377	Integrated Pancreatic Cancer Pathway	22	4.556e-13	1.263e-09	5.94e-06	0.006531
126872__KEGG__ko04114; 126909__KEGG__hsa04114	Oocyte meiosis	11	1.071e-06	0.0003709	0.0001402	0.06963
83105__KEGG__hsa05200	Pathways in cancer	28	3.794e-11	5.258e-08	0.0001855	0.0768
1084769__KEGG__hsa_M00693; 1108232__KEGG__M00693	Cell cycle - G2/M transition	4	8.92e-06	0.001996	0.0003372	0.01196
771571__REACTOME__REACT_160122	Activation of NIMA Kinases NEK9, NEK6, NEK7	3	8.874e-05	0.007537	0.0004499	0.01242
105753__REACTOME__REACT_1846	G2/M DNA replication checkpoint	3	1.819e-05	0.002356	0.0004499	0.01242
105752__REACTOME__REACT_407	Chk1/Chk2(Cds1) mediated inactivation of Cyclin B:Cdk1 complex	4	1.467e-05	0.002141	0.000415	0.012843
105769__REACTOME__REACT_1783	G1/S Transition	10	9.509e-06	0.001996	0.000903	0.012843
198811__WikiPathways__WP179	Cell cycle	11	5.818e-07	0.0002688	0.000918	0.01843
138007__Pathway Interaction Database__plk1_pathway	PLK1 signaling events	6	5.532e-05	0.005477	0.00096	0.01843
169349__Pathway Interaction Database__fra_pathway	Validated transcriptional targets of AP1 family members Fra1 and Fra2	6	1.04e-05	0.001996	0.00096	0.01843
463__KEGG__ko04110; 83054__KEGG__hsa04110	Cell cycle	12	6.982e-07	0.0002765	0.0020037	0.012843
105802__REACTOME__REACT_1857	Cyclin A/B1 associated events during G2/M transition	5	2.019e-05	0.002434	0.0002289	0.012843
198805__WikiPathways__WP45	G1 to S cell cycle control	8	1.296e-05	0.001996	0.0002292	0.012843
477139__REACTOME__REACT_111214	G0 and Early G1	5	4.995e-05	0.005325	0.0002887	0.013259
160941__REACTOME__REACT_21267	Mitotic G1-G1/S phases	11	1.14e-05	0.001996	0.0004421	0.01366
137934__Pathway Interaction Database__e2f_pathway	E2F transcription factor network	8	1.808e-05	0.002356	0.001099	0.0151
	Chromatin
	GO: Biological processes
GO:0035404	histone-serine phosphorylation	4	2.216e-06	0.0001038	0.0001234	0.01497
GO:0016572	histone phosphorylation	5	3.692e-06	0.0001634	0.0005012	0.0412
	Single organism
	GO: Biological processes
GO:0044767	single-organism developmental process	121	1.713e-26	1.167e-22	2.415e-10	5.787e-07
GO:0044707	single-multicellular organism process	124	4.757e-22	8.105e-19	3.796e-09	4.37e-06
GO:0044702	single organism reproductive process	40	2.043e-13	6.961e-11	7.496e-07	0.0003052
GO:0044699	single-organism process	161	7.622e-13	2.309e-10	2.315e-06	0.0007329
GO:0044711	single-organism biosynthetic process	27	0.0008811	0.01723	0.0005203	0.04135
	Cytoskeleton and matrix
	GO: Biological processes
GO:0031023	microtubule organizing center organization	6	0.0001697	0.004306	0.0005126	0.04135
GO:0030198	extracellular matrix organization	17	5.935e-07	3.343e-05	0.0005431	0.04156
GO:0043062	extracellular structure organization	17	6.181e-07	3.453e-05	0.0005431	0.04156
	BioSystems
576262__REACTOME__REACT_118779	Extracellular matrix organization	13	0.0002293	0.01566	0.002261	0.02143
868086__KEGG__hsa04015; 878042__KEGG__ko04015	Rap1 signaling pathway	14	8.503e-06	0.001996	0.000505	0.0504
	Cell component
GO:0098636	protein complex involved in cell adhesion	6	5.119e-06	0.0004434	0.0002444	0.01492
GO:0008305	integrin complex	6	5.119e-06	0.0004434	0.0002444	0.01492
GO:0032886	regulation of microtubule-based process	11	3.685e-07	2.232e-05	6.336e-05	0.009029
	Stress response
	GO: Biological processes
GO:0071229	cellular response to acid chemical	12	2.635e-07	1.742e-05	0.0005796	0.04376
GO:0001101	response to acid chemical	18	5.387e-09	5.44e-07	0.000229	0.02417
GO:0014070	response to organic cyclic compound	36	1.533e-13	5.358e-11	0.0001934	0.021
GO:0071495	cellular response to endogenous stimulus	43	4.689e-15	2.755e-12	5.206e-05	0.007808
GO:0001101	response to acid chemical	18	5.387e-09	5.44e-07	0.000229	0.02417
GO:0009314	response to radiation	19	9.79e-07	5.148e-05	0.004376	0.0686
GO:0006950	response to stress	78	5.589e-13	1.731e-10	0.01334	0.07
	BioSystems
465__KEGG__ko04115; 83055__KEGG__hsa04115	p53 signaling pathway	7	7.304e-05	0.006749	0.006255	0.0794
868085__KEGG__hsa04014	Ras signaling pathway	12	0.0002869	0.01894	0.0071727	0.0404
	DNA repair
	GO: Biological processes
GO:0031572	G2 DNA damage checkpoint	5	2.803e-05	0.0009723	0.0009137	0.05723
GO:2001022	positive regulation of response to DNA damage stimulus	6	3.901e-05	0.001266	0.0007016	0.0307
GO:0006282	regulation of DNA repair	6	8.594e-05	0.002451	0.0008103	0.0635
GO:2001020	regulation of response to DNA damage stimulus	9	1.866e-05	0.0006763	0.000866	0.0795
GO:0045739	positive regulation of DNA repair	4	0.0003976	0.008885	0.000893	0.0957
	BioSystems
198788__WikiPathways__WP707	DNA damage response	8	8.073e-06	0.001996	0.001292	0.066
	Oxidative stress response
	GO: Biological processes
GO:0016557	peroxisome membrane biogenesis	1	0.04621	0.1217	0.0149	0.06
	BioSystems
343__KEGG__ko00480; 82973__KEGG__hsa00480	Glutathione metabolism	4	0.00516	0.1266	0.008096	0.044
142435__BIOCYC__HUMAN_PWY-4061	glutathione-mediated detoxification	2	0.01925	0.2885	0.00735	0.0794
	Diseases
	GO: Biological processes
523__KEGG__ko05215; 83111__KEGG__hsa05215	Prostate cancer	9	1.25e-05	0.001996	0.000419	0.0199
	BioSystems
525__KEGG__ko05217; 83113__KEGG__hsa05217	Basal cell carcinoma	7	2.941e-05	0.003397	0.001375	0.066
	Metabolism
	GO: Biological processes
GO:0060193	positive regulation of lipase activity	9	1.183e-06	6.062e-05	0.0002597	0.02578
GO:1900274	regulation of phospholipase C activity	8	9.895e-07	5.148e-05	0.00026	0.02578
GO:0060191	regulation of lipase activity	10	3.866e-07	2.309e-05	0.0002359	0.02445
GO:0010863	positive regulation of phospholipase C activity	8	7.779e-07	4.195e-05	0.0002148	0.02288
GO:0010518	positive regulation of phospholipase activity	9	3.503e-07	2.151e-05	0.0001564	0.01783
	Carbohydrate metabolism
	GO: Biological processes
GO:0045821	positive regulation of glycolytic process	2	0.002842	0.0702	0.00627	0.066
1059538__KEGG__hsa05230; 1084231__KEGG__ko05230	Central carbon metabolism in cancer	8	1.55e-06	0.000996	0.000812	0.042
	Transport
	GO: Biological processes
GO:0009986	cell surface	44	2.498e-17	6.853e-15	3.824e-08	4.669e-06
GO:0000323	lytic vacuole	21	6.491e-06	0.0005087	3.903e-06	0.0003744
GO:0098802	plasma membrane receptor complex	15	2.839e-08	4.248e-06	1.271e-05	0.001138
GO:0005773	vacuole	21	6.401e-05	0.003099	2.556e-05	0.002145
GO:0045335	phagocytic vesicle	9	1.765e-06	0.0002083	5.032e-05	0.003863
GO:0045121	membrane raft	20	1.525e-09	2.789e-07	5.177e-05	0.003863
GO:0098797	plasma membrane protein complex	22	2.877e-06	0.0003157	8.702e-05	0.006151
	Protein metabolism and synthesis
	GO: Biological processes
GO:0071230	cellular response to amino acid stimulus	7	1.156e-06	5.947e-05	4.317e-05	0.006835
GO:1901607	alpha-amino acid biosynthetic process	5	0.0009881	0.01867	0.003642	0.088
GO:0006541	glutamine metabolic process	3	0.002377	0.03812	0.01449	0.03393
GO:0043200	response to amino acid	10	3.53e-07	2.158e-05	0.0001752	0.01959
	BioSystems
100063__KEGG__ko00250; 101142__KEGG__hsa00250	Alanine, aspartate and glutamate metabolism	3	0.01601	0.2683	0.00848	0.01752
105814__REACTOME__REACT_1100	Golgi Cisternae Pericentriolar Stack Reorganization	3	0.001164	0.05577	0.00544	0.1974
	Downregulated in ploidy
	Immunity
	GO Biological processes
GO:0036230	granulocyte activation	8	1.861e-10	1.023e-08	0	0
GO:0042119	neutrophil activation	7	3.086e-09	1.397e-07	0	0
GO:0048245	eosinophil chemotaxis	3	0.0008764	0.01321	0	0
GO:0033632	regulation of cell-cell adhesion mediated by integrin	2	0.005401	0.05928	0	0
GO:0002376	immune system process	139	2.347e-66	7.999e-63	5.496e-33	6.265e-30
GO:0006952	defense response	93	2.304e-41	5.234e-38	5.846e-19	5.554e-16
GO:0050900	leukocyte migration	39	2.843e-29	1.938e-26	9.023e-19	7.912e-16
GO:0001775	cell activation	63	2.439e-34	3.324e-31	6.168e-17	5.023e-14
GO:0002682	regulation of immune system process	90	1.664e-36	3.241e-33	5.225e-16	3.971e-13
GO:0006954	inflammatory response	42	2.37e-23	7.88e-21	1.365e-15	9.727e-13
GO:0030595	leukocyte chemotaxis	22	4.469e-20	8.58e-18	3.03e-15	1.938e-12
GO:0045321	leukocyte activation	47	5.174e-29	3.066e-26	3.061e-15	1.938e-12
GO:0002684	positive regulation of immune system process	68	2.62e-32	2.976e-29	9.304e-15	5.583e-12
GO:0060326	cell chemotaxis	25	4.239e-20	8.255e-18	6.572e-14	3.719e-11
GO:0007155	cell adhesion	61	3.986e-21	9.368e-19	6.851e-14	3.719e-11
GO:0030593	neutrophil chemotaxis	15	7.917e-16	8.366e-14	7.35e-14	3.809e-11
GO:0022610	biological adhesion	61	4.947e-21	1.143e-18	8.914e-14	4.418e-11
GO:0051707	response to other organism	55	3.035e-28	1.591e-25	1.185e-13	5.403e-11
GO:0043207	response to external biotic stimulus	55	3.035e-28	1.591e-25	1.185e-13	5.403e-11
GO:0071621	granulocyte chemotaxis	15	2.21e-15	2.199e-13	1.996e-13	8.427e-11
	BioSystems
96864__KEGG__ko04062; 99051__KEGG__hsa04062	Chemokine signaling pathway	27	2.918e-16	4.045e-13	3.548e-12	8.814e-09
106386__REACTOME__REACT_6900	Immune System	75	1.028e-21	2.85e-18	1.37e-11	1.701e-08
487__KEGG__ko04620; 83076__KEGG__hsa04620	Toll-like receptor signaling pathway	20	2.829e-15	1.568e-12	2.398e-09	1.489e-06
198855__WikiPathways__WP75	Toll-like receptor signaling pathway	20	2.208e-15	1.53e-12	2.398e-09	1.489e-06
920955__WikiPathways__WP1449	Regulation of toll-like receptor signaling pathway	20	2.208e-15	1.53e-12	3.259e-09	1.619e-06
460__KEGG__ko04060; 83051__KEGG__hsa04060	Cytokine-cytokine receptor interaction	26	1.769e-12	4.086e-10	2.818e-08	1.16e-05
494__KEGG__ko04670; 83083__KEGG__hsa04670	Leukocyte transendothelial migration	18	8.26e-11	1.145e-08	3.269e-08	1.16e-05
490__KEGG__ko04650; 83079__KEGG__hsa04650	Natural killer cell mediated cytotoxicity	20	4.597e-15	2.124e-12	1.03e-07	3.197e-05
492__KEGG__ko04662; 83081__KEGG__hsa04662	B cell receptor signaling pathway	16	3.063e-12	6.532e-10	2.401e-07	5.709e-05
480__KEGG__ko04514; 83069__KEGG__hsa04514	Cell adhesion molecules (CAMs)	16	1.565e-08	1.142e-06	2.401e-07	5.709e-05
812256__KEGG__hsa04668; 813210__KEGG__ko04668	TNF signaling pathway	20	2.563e-13	7.895e-11	2.528e-07	5.709e-05
366171__REACTOME__REACT_75790	Cytokine Signaling in Immune system	30	8.463e-14	2.932e-11	3.731e-07	7.723e-05
213277__KEGG__ko05162; 213306__KEGG__hsa05162	Measles	21	7.162e-14	2.836e-11	6.166e-07	0.0001178
106036__REACTOME__REACT_1695	GPVI-mediated activation cascade	13	1.915e-11	3.318e-09	7.505e-07	0.000129
106359__REACTOME__REACT_15344	Chemokine receptors bind chemokines	8	2.362e-06	9.353e-05	8.309e-07	0.000129
106590__KEGG__ko04666; 114228__KEGG__hsa04666	Fc gamma R-mediated phagocytosis	15	8.856e-10	1.023e-07	1.463e-06	0.0002019
193096__KEGG__ko04380; 193147__KEGG__hsa04380	Osteoclast differentiation	20	1.078e-12	2.988e-10	1.844e-06	0.0002411
634527__KEGG__hsa04064	NF-kappa B signaling pathway	16	4.902e-11	7.549e-09	2.404e-06	0.0002985
217150__KEGG__ko05164; 217173__KEGG__hsa05164	Influenza A	21	6.727e-12	1.243e-09	3.59e-06	0.0004247
138055__Pathway Interaction Database__cd8tcrpathway	TCR signaling in naive CD8+ T cells	11	6.474e-09	5.279e-07	5.551e-06	0.0006268
106062__REACTOME__REACT_12051	Cell surface interactions at the vascular wall	14	2.374e-08	1.645e-06	8.128e-06	0.0008778
	Mulicellular organism
	GO Biological processes
GO:0051239	regulation of multicellular organismal process	100	1.452e-23	5.073e-21	2.868e-07	2.615e-05
GO:0051240	positive regulation of multicellular organismal process	70	1.004e-20	2.198e-18	4.266e-07	3.77e-05
GO:0051241	negative regulation of multicellular organismal process	51	2.11e-15	2.131e-13	1.528e-05	0.0007989
GO:2000026	regulation of multicellular organismal development	69	6.704e-17	8.159e-15	4.997e-05	0.002234
GO:0051704	multi-organism process	76	5.646e-15	5.2e-13	0.0004428	0.01414
GO:0044707	single-multicellular organism process	146	2.519e-14	2.032e-12	0.00185	0.04614
	Apoptosis
	GO Biological processes
GO:0043067	regulation of programmed cell death	73	5.057e-22	1.407e-19	2.532e-05	0.001255
GO:0010942	positive regulation of cell death	41	4.884e-16	5.283e-14	2.972e-05	0.001442
GO:1902041	regulation of extrinsic apoptotic signaling pathway via death domain receptors	10	8.777e-09	3.704e-07	6.298e-05	0.00271
GO:0010941	regulation of cell death	74	3.348e-21	8.006e-19	7.837e-05	0.003226
GO:0043068	positive regulation of programmed cell death	38	1.555e-14	1.293e-12	0.0001	0.003919
GO:0012501	programmed cell death	51	1.028e-13	7.617e-12	0.001828	0.0458
	BioSystems
198797__WikiPathways__WP254	Apoptosis	14	1.862e-09	1.911e-07	0.0001549	0.008189
470__KEGG__ko04210; 83060__KEGG__hsa04210	Apoptosis	12	1.658e-07	9.781e-06	0.0004513	0.01892
106444__REACTOME__REACT_13638	NRAGE signals death through JNK	5	0.00362	0.04499	0.009175	0.1701
198822__WikiPathways__WP1772	Apoptosis Modulation and Signaling	9	3.402e-05	0.0009624	0.02229	0.13182
106443__REACTOME__REACT_13720	Cell death signalling via NRAGE, NRIF and NADE	5	0.01226	0.1176	0.0428	0.14985
	Differentiation
	BioSystems
488__KEGG__ko04630; 83077__KEGG__hsa04630	Jak-STAT signaling pathway	13	8.201e-06	0.0002739	0.006214	0.1329
456__KEGG__ko04010; 83048__KEGG__hsa04010	MAPK signaling pathway	19	4.576e-06	0.0001647	0.007028	0.1437
GO:0070372	regulation of ERK1 and ERK2 cascade	20	3.419e-11	2.044e-09	7.516e-06	0.0004328
GO:0070374	positive regulation of ERK1 and ERK2 cascade	13	2.519e-07	8.792e-06	0.0007686	0.02218
	Rho signaling
	BioSystems
1183596__REACTOME__REACT_355141	RHO GTPases Activate NADPH Oxidases	4	8.051e-05	0.001993	0.0002776	0.01277
106503__REACTOME__REACT_11051	Rho GTPase cycle	8	0.005926	0.06732	0.003261	0.08437
138070__Pathway Interaction Database__rhoa_reg_pathway	Regulation of RhoA activity	5	0.00362	0.04499	0.008395	0.125
	Diseases
	BioSystems
147795__KEGG__ko05142; 147809__KEGG__hsa05142	Chagas disease (American trypanosomiasis)	16	1.051e-09	1.121e-07	1.287e-05	0.001184
124833__KEGG__ko04623; 125137__KEGG__hsa04623	Cytosolic DNA-sensing pathway	9	1.213e-06	5.425e-05	1.373e-05	0.001218
694606__KEGG__hsa05161	Hepatitis B	18	7.796e-10	9.395e-08	0.0005186	0.02078
171867__KEGG__ko05150; 172846__KEGG__hsa05150	Staphylococcus aureus infection	6	0.0001547	0.003263	0.0008456	0.03044
169493__KEGG__ko05145; 169642__KEGG__hsa05145	Toxoplasmosis	13	7.918e-07	3.784e-05	0.0008777	0.03115
469186__KEGG__ko05134; 469200__KEGG__hsa05134	Legionellosis	8	1.42e-05	0.0004325	0.001532	0.04757
152657__KEGG__ko05144; 152665__KEGG__hsa05144	Malaria	8	1.915e-06	7.807e-05	0.001532	0.04757
645267__REACTOME__REACT_121237; 645268__REACTOME__REACT_121256	Latent infection of Homo sapiens with Mycobacterium tuberculosis; Phagosomal maturation (early endosomal stage)	4	0.007467	0.07961	0.001981	0.06074
	Transport
	BioSystems
119548__REACTOME__REACT_19184	GPCR downstream signaling	27	0.01009	0.1024	1.741e-05	0.001491
119526__REACTOME__REACT_19200	Other semaphorin interactions	4	0.0008177	0.01357	2.065e-05	0.001629
106356__REACTOME__REACT_14797	Signaling by GPCR	29	0.01654	0.1503	0.0009352	0.03272
576253__REACTOME__REACT_118632	Trafficking and processing of endosomal TLR	4	8.051e-05	0.001993	0.001162	0.03987
119519__REACTOME__REACT_19271	Semaphorin interactions	8	0.0001292	0.002841	0.00273	0.07795
	Cell Component
GO:0005886	plasma membrane	126	2.242e-18	1.23e-15	8.382e-16	1.126e-12
GO:0071944	cell periphery	127	4.455e-18	1.833e-15	2.602e-15	1.747e-12
GO:0009897	external side of plasma membrane	34	8.817e-26	8.687e-23	7.827e-15	3.504e-12
GO:0098552	side of membrane	43	1.056e-25	8.687e-23	6.752e-14	2.267e-11
GO:0044459	plasma membrane part	87	9.118e-18	3.002e-15	3.253e-13	8.737e-11
GO:0044425	membrane part	118	7.678e-06	0.0005744	2.052e-12	4.594e-10
GO:0016021	integral component of membrane	88	0.004936	0.1144	8.829e-11	1.694e-08
GO:0009986	cell surface	44	2.498e-17	6.853e-15	3.824e-08	4.669e-06
GO:0016020	membrane	148	2.538e-05	0.001591	3.315e-07	3.71e-05
GO:0000323	lytic vacuole	21	6.491e-06	0.0005087	3.903e-06	0.0003744
GO:0045121	membrane raft	20	1.525e-09	2.789e-07	5.177e-05	0.003863
GO:0098797	plasma membrane protein complex	22	2.877e-06	0.0003157	8.702e-05	0.006151
The data were taken from
Ma X., et al., 2011. PLoS One. 2011;6(10):e26774. doi: 0.1371/journal.pone.0026774.
